# Supplementary material for: Factors determining access to oral health services among children aged less than 12 years in Peru
Source: F1000Res. 2017 Sep 12;6:1680. [Version 1] doi: 10.12688/f1000research.12474.1 (PMC5820620; doi:10.12688/f1000research.12474.1)
Supplement: ENDES 2014–2015 — The data was obtained from Instituto Nacional de Estadística e Informática ( http://iinei.inei.gob.pe/microdatos/) and merged by the authors. [file f1000research-6-13507-s0000.tgz]

Archive with 1 entries (1 files):
- e1d6d93a-35e4-4d1c-bffe-b4abc190d904_Dataset_1__ENDES2014_2015.xlsx
