# Supplementary material for: Factors determining access to oral health services among children aged less than 12 years in Peru
Source: F1000Res. 2017 Sep 12;6:1680. [Version 1] doi: 10.12688/f1000research.12474.1 (PMC5820620; doi:10.12688/f1000research.12474.1)
Supplement: ENDES 2014–2015 — The data was obtained from Instituto Nacional de Estadística e Informática ( http://iinei.inei.gob.pe/microdatos/) and merged by the authors. [file f1000research-6-13507-s0000.tgz › e1d6d93a-35e4-4d1c-bffe-b4abc190d904_Dataset_1__ENDES2014_2015.xlsx]

## Sheet: ENDES
year	age	age_group	access_six	insurance	sex	area_residence	wealth_index	region	education	language	cluster	PSU	stratum		Code:
2014	8	2	1	3	1	0	2	2	3	0	1427	1427	1		Variable	Category	Description
2014	0	0	0	3	1	0	2	2	3	0	1427	1427	1		year	2014	Year 2014
2014	3	1	0	0	0	0	3	2	3		1427	1427	1			2015	Year 2015
2014	7	2	0	3	0	0	4	2	2	0	1427	1427	1		age	0-11	Age of children in years
2014	7	2	0	0	1	0	4	2	3	0	1427	1427	1		age_group	0	Age group: 0-2 years
2014	10	2	0	3	0	0	4	2	3	0	1427	1427	1			1	Age group: 3-5 years
2014	6	2	0	3	1	0	4	2	3	0	1427	1427	1			2	Age group: 6-11 years
2014	2	0	0	0	1	0	3	2	3		1427	1427	1		access_six	0	Access to services of dental health within six months
2014	6	2	0	2	0	0	3	2	3	0	1427	1427	1			1	Access to services of dental health more than six months
2014	4	1	0	2	1	0	3	2	3	0	1427	1427	1		insurance	0	No insurance
2014	2	0	0	3	0	0	1	2	3	0	1427	1427	1			1	Armed Forces
2014	4	1	0	2	1	0	0	2	2	0	1427	1427	1			2	Ministry of Health
2014	8	2	1	3	1	0	4	2	3	0	1428	1428	1			3	Social Security
2014	4	1	0	3	1	0	4	2	3	0	1428	1428	1			4	Private
2014	11	2	0	3	0	0	4	2	3	0	1428	1428	1		sex	0	Male
2014	1	0	0	2	0	0	2	2	1	0	1429	1429	1			1	Female
2014	10	2	1	2	0	0	1	2	1	0	1429	1429	1		area_residence	0	Urban
2014	8	2	1	3	1	0	2	2	3	0	1429	1429	1			1	Rural
2014	4	1	1	3	1	0	3	2	3	0	1429	1429	1		wealth_index	0	First quintile
2014	11	2	0	0	1	0	1	2	1	0	1429	1429	1			1	Second quintile
2014	9	2	0	0	1	0	1	2	1	0	1429	1429	1			2	Third quintile
2014	6	2	1	2	0	0	1	2	3	0	1429	1429	1			3	Fourth quintile
2014	5	1	1	3	1	0	2	3	2	0	1430	1430	1			4	Fifth quintile
2014	6	2	0	2	1	0	1	3	2	0	1430	1430	1		region	0	Lima Metropolitan area
2014	5	1	0	0	0	0	1	3	1	0	1430	1430	1			1	Coastline - Rest
2014	4	1	0	2	1	0	2	3	1	0	1430	1430	1			2	Highlands
2014	3	1	0	2	1	0	2	3	1	0	1430	1430	1			3	Jungle
2014	9	2	1	0	1	0	1	3	1	0	1430	1430	1		education	0	None / Kinder
2014	10	2	1	0	1	0	1	3	1	0	1430	1430	1			1	Primary
2014	6	2	0	2	1	0	1	3	1	0	1430	1430	1			2	Secondary
2014	9	2	1	2	0	0	1	3	2	0	1430	1430	1			3	Higher
2014	9	2	0	2	0	0	2	3	1	0	1430	1430	1				Missing
2014	5	1	1	2	0	0	1	3	2	0	1430	1430	1		language	0	Spanish
2014	0	0	0	2	1	0	1	3	2	0	1430	1430	1			1	Other
2014	2	0	0	2	1	0	1	3	1	0	1430	1430	1				Missing
2014	0	0	0	2	1	0	1	3	2	0	1430	1430	1		cluster		Cluster number
2014	3	1	0	2	0	0	1	3	2	0	1430	1430	1		PSU		Primary sampling unit
2014	11	2	0	2	1	0	1	3	1	0	1430	1430	1		stratum		Sample stratum number
2014	8	2	0	2	1	0	1	3	1	0	1430	1430	1
2014	5	1	1	2	1	0	2	3	3	0	1431	1431	1
2014	1	0	0	2	1	0	2	3	3	0	1431	1431	1
2014	10	2	0	3	1	0	2	3	3	0	1431	1431	1
2014	4	1	1	3	0	0	2	3	3	0	1431	1431	1
2014	11	2	0	3	1	0	2	3	3	0	1431	1431	1
2014	10	2	0	3	1	0	2	3	1	0	1431	1431	1
2014	5	1	0	2	0	0	1	3	2	0	1431	1431	1
2014	9	2	0	2	1	0	2	3	1	0	1431	1431	1
2014	9	2	0	0	1	0	2	3	3	0	1431	1431	1
2014	7	2	0	0	0	0	2	3	3	0	1431	1431	1
2014	0	0	0	3	1	0	1	3	3	0	1431	1431	1
2014	8	2	1	3	0	0	3	3	2	0	1431	1431	1
2014	11	2	1	2	0	0	2	3	1	0	1431	1431	1
2014	3	1	0	2	1	0	0	3	1	0	1431	1431	1
2014	11	2	1	3	0	0	2	3	3	0	1431	1431	1
2014	2	0	1	3	0	0	2	3	3	0	1431	1431	1
2014	4	1	0	2	0	0	1	3	2	0	1432	1432	1
2014	3	1	0	2	0	0	1	3	2	0	1432	1432	1
2014	2	0	0	2	1	0	1	3	2	0	1432	1432	1
2014	0	0	0	2	0	0	1	3	2	0	1432	1432	1
2014	7	2	1	2	0	0	1	3	1	0	1432	1432	1
2014	2	0	0	2	0	0	0	3	2	0	1432	1432	1
2014	10	2	0	2	1	0	1	3	2	0	1432	1432	1
2014	11	2	0	2	0	0	1	3	0	0	1432	1432	1
2014	9	2	0	2	0	0	1	3	0	0	1432	1432	1
2014	7	2	0	0	1	0	1	3	0	0	1432	1432	1
2014	2	0	0	2	0	0	1	3	0	0	1432	1432	1
2014	0	0	0	2	0	0	1	3	0	0	1432	1432	1
2014	6	2	0	2	1	0	2	3	1	0	1432	1432	1
2014	8	2	0	3	0	0	2	3	1	0	1432	1432	1
2014	5	1	1	0	0	0	1	3	2	0	1432	1432	1
2014	2	0	0	0	1	0	1	3	2	0	1432	1432	1
2014	5	1	1	0	0	0	1	3	1		1432	1432	1
2014	2	0	0	2	1	0	1	3	1	0	1432	1432	1
2014	8	2	0	2	1	0	1	3	2	0	1432	1432	1
2014	5	1	0	2	0	0	1	3	2	0	1432	1432	1
2014	1	0	0	2	1	0	2	3	2	0	1432	1432	1
2014	10	2	1	2	0	0	1	3	1	0	1432	1432	1
2014	5	1	1	2	0	0	1	3	1	0	1432	1432	1
2014	9	2	0	3	1	0	1	3	3	0	1432	1432	1
2014	6	2	0	3	1	0	1	3	3	0	1432	1432	1
2014	7	2	1	2	0	0	1	3	2	0	1432	1432	1
2014	2	0	0	2	0	0	1	3	2	0	1432	1432	1
2014	10	2	1	2	0	0	1	3	1	0	1432	1432	1
2014	6	2	0	2	1	0	1	3	1	0	1432	1432	1
2014	3	1	0	2	1	0	1	3	1	0	1432	1432	1
2014	11	2	0	2	0	0	0	3	0	0	1432	1432	1
2014	1	0	0	2	0	0	0	3	0	0	1432	1432	1
2014	10	2	1	3	0	0	0	3	2	0	1432	1432	1
2014	2	0	0	2	0	0	0	3	2	0	1432	1432	1
2014	6	2	1	2	0	0	1	3	2	0	1432	1432	1
2014	5	1	1	2	0	0	1	3	2	0	1432	1432	1
2014	7	2	1	2	0	0	1	3	1	0	1433	1433	1
2014	2	0	0	2	0	0	1	3	1	0	1433	1433	1
2014	1	0	0	2	1	0	1	3	1	0	1433	1433	1
2014	8	2	1	2	0	0	2	3	1	0	1433	1433	1
2014	11	2	0	2	0	0	2	3	2	0	1433	1433	1
2014	0	0	0	2	0	0	2	3	2	0	1433	1433	1
2014	7	2	0	2	1	0	1	3	1	0	1433	1433	1
2014	9	2	0	2	1	0	1	3		0	1433	1433	1
2014	7	2	0	2	1	0	1	3		0	1433	1433	1
2014	4	1	0	2	1	0	1	3		0	1433	1433	1
2014	10	2	1	3	0	0	2	3	1	0	1433	1433	1
2014	10	2	0	2	0	0	1	3	1	0	1433	1433	1
2014	10	2	0	2	1	0	1	3	1	0	1433	1433	1
2014	5	1	0	2	1	0	1	3	2	0	1433	1433	1
2014	6	2	0	2	1	0	1	3	1	0	1433	1433	1
2014	10	2	0	2	0	0	3	3	2	0	1433	1433	1
2014	1	0	0	2	1	0	1	3	1	0	1433	1433	1
2014	2	0	0	2	1	0	1	3	2		1433	1433	1
2014	11	2	0	2	1	0	1	3	1		1433	1433	1
2014	5	1	1	3	1	0	2	3	3	0	1434	1434	1
2014	1	0	1	3	1	0	2	3	3	0	1434	1434	1
2014	2	0	0	2	0	0	2	3	3	0	1434	1434	1
2014	0	0	0	2	0	0	2	3	3	0	1434	1434	1
2014	10	2	1	3	0	0	3	3	3	0	1434	1434	1
2014	8	2	1	3	0	0	3	3	3	0	1434	1434	1
2014	8	2	1	3	0	0	3	3	3	0	1434	1434	1
2014	8	2	1	2	0	0	1	3	2	0	1434	1434	1
2014	10	2	0	2	0	0	2	3	2	0	1434	1434	1
2014	5	1	0	2	0	0	2	3	2	0	1434	1434	1
2014	10	2	0	2	0	0	1	3	2	0	1434	1434	1
2014	5	1	0	3	1	0	1	3	2	0	1434	1434	1
2014	7	2	0	2	1	0	1	3	1	0	1434	1434	1
2014	4	1	0	2	1	0	1	3	1	0	1434	1434	1
2014	8	2	0	2	1	0	2	3	2	0	1434	1434	1
2014	3	1	1	2	1	0	2	3	2	0	1434	1434	1
2014	1	0	1	2	1	0	2	3	2	0	1434	1434	1
2014	11	2	0	3	0	0	2	3	2	0	1434	1434	1
2014	1	0	0	3	1	0	2	3	2	0	1434	1434	1
2014	1	0	0	2	0	0	2	3	2	0	1434	1434	1
2014	10	2	0	0	0	0	3	3	3	0	1434	1434	1
2014	5	1	1	0	0	0	3	3	3	0	1434	1434	1
2014	5	1	1	0	0	0	3	3	3	0	1434	1434	1
2014	9	2	0	3	1	1	2	2	3	0	1435	1435	2
2014	5	1	0	3	1	1	1	2	1	0	1435	1435	2
2014	2	0	0	3	1	1	1	2	1	0	1435	1435	2
2014	2	0	0	3	1	1	1	2	1	0	1435	1435	2
2014	6	2	0	3	0	1	3	2	3	0	1435	1435	2
2014	1	0	0	1	0	1	4	2	3	0	1435	1435	2
2014	8	2	0	2	0	1	0	2	1	0	1435	1435	2
2014	1	0	0	2	1	1	0	2	1	0	1435	1435	2
2014	5	1	0	0	1	1	1	2	2	0	1435	1435	2
2014	3	1	0	2	1	1	0	2	1	0	1436	1436	2
2014	8	2	0	2	0	1	0	2	2	0	1436	1436	2
2014	11	2	0	2	1	1	1	2	2	0	1436	1436	2
2014	3	1	0	2	0	1	0	2	2	0	1436	1436	2
2014	2	0	0	2	0	1	1	2	2	0	1436	1436	2
2014	11	2	0	2	0	1	0	2	1	0	1436	1436	2
2014	6	2	0	2	0	1	0	2	1	0	1436	1436	2
2014	1	0	0	2	0	1	0	2	1	0	1436	1436	2
2014	11	2	0	2	1	1	0	2	1		1436	1436	2
2014	5	1	0	2	0	1	0	2	1	0	1437	1437	2
2014	10	2	1	3	0	1	1	2	2	0	1437	1437	2
2014	0	0	0	2	1	1	1	2	2	0	1437	1437	2
2014	7	2	1	2	1	1	0	2	1	0	1437	1437	2
2014	10	2	1	3	0	1	1	2	1	0	1437	1437	2
2014	10	2	1	2	1	1	1	2	1	0	1437	1437	2
2014	10	2	0	2	0	1	0	2	1	0	1437	1437	2
2014	3	1	0	2	1	1	0	2	1	0	1437	1437	2
2014	1	0	0	2	1	1	0	2	1	0	1437	1437	2
2014	8	2	1	2	1	1	1	2	1	0	1437	1437	2
2014	10	2	0	2	0	1	1	2	1	0	1437	1437	2
2014	4	1	0	2	0	1	1	2	1	0	1437	1437	2
2014	0	0	0	2	1	1	0	2	2	0	1437	1437	2
2014	10	2	1	2	0	1	0	2	1		1437	1437	2
2014	6	2	0	2	1	1	0	3	2	1	1438	1438	2
2014	1	0	0	2	0	1	0	3	2	1	1438	1438	2
2014	10	2	0	2	0	1	0	3	1	1	1438	1438	2
2014	7	2	0	2	1	1	0	3	1	1	1438	1438	2
2014	4	1	0	2	0	1	0	3	1	1	1438	1438	2
2014	0	0	0	2	0	1	0	3	1	1	1438	1438	2
2014	6	2	0	2	1	1	0	3	2	1	1438	1438	2
2014	4	1	0	2	1	1	0	3	2	1	1438	1438	2
2014	0	0	0	0	0	1	0	3	2	1	1438	1438	2
2014	4	1	0	0	0	1	0	3	2	1	1438	1438	2
2014	9	2	0	2	0	1	0	3	1	1	1438	1438	2
2014	7	2	0	2	1	1	0	3	1	1	1438	1438	2
2014	4	1	0	2	0	1	0	3	1	1	1438	1438	2
2014	11	2	0	2	0	1	0	3	1	1	1438	1438	2
2014	11	2	0	2	0	1	0	3	1	1	1438	1438	2
2014	8	2	0	2	1	1	0	3	1	1	1438	1438	2
2014	5	1	0	2	0	1	0	3	1	1	1438	1438	2
2014	1	0	0	2	0	1	0	3	1	1	1438	1438	2
2014	5	1	0	2	1	1	0	3	1	1	1438	1438	2
2014	3	1	0	2	0	1	0	3	1	1	1438	1438	2
2014	1	0	0	2	0	1	0	3	1	1	1438	1438	2
2014	9	2	1	2	0	1	0	3	1	1	1438	1438	2
2014	9	2	0	2	0	1	0	3	1	1	1438	1438	2
2014	5	1	0	2	1	1	0	3	1	1	1438	1438	2
2014	2	0	0	2	0	1	0	3	1	1	1438	1438	2
2014	7	2	0	2	0	1	0	3	1	1	1438	1438	2
2014	7	2	0	0	0	1	0	3	1	1	1438	1438	2
2014	10	2	0	2	0	1	0	3	1	1	1438	1438	2
2014	7	2	0	2	0	1	0	3	1	1	1438	1438	2
2014	4	1	0	2	0	1	0	3	1	1	1438	1438	2
2014	0	0	0	2	1	1	0	3	1	1	1438	1438	2
2014	10	2	0	2	0	1	0	3	1	1	1438	1438	2
2014	7	2	0	2	0	1	0	3	1	1	1438	1438	2
2014	4	1	0	2	0	1	0	3	1	1	1438	1438	2
2014	10	2	0	0	0	1	0	3	1	1	1438	1438	2
2014	3	1	0	2	0	1	0	3	1	1	1438	1438	2
2014	2	0	0	2	1	1	0	3	1	1	1438	1438	2
2014	8	2	0	2	0	1	0	3	1	1	1438	1438	2
2014	5	1	0	2	0	1	0	3	1	1	1438	1438	2
2014	3	1	0	2	0	1	0	3	1	1	1438	1438	2
2014	0	0	0	2	0	1	0	3	1	1	1438	1438	2
2014	2	0	0	0	1	1	0	3	1	1	1438	1438	2
2014	7	2	0	2	1	1	0	3	0		1438	1438	2
2014	5	1	0	2	1	1	0	3	0		1438	1438	2
2014	6	2	0	2	1	1	0	3	1	1	1438	1438	2
2014	3	1	0	2	1	1	0	3	1	1	1438	1438	2
2014	0	0	0	2	1	1	0	3	1	1	1438	1438	2
2014	8	2	0	2	0	1	0	3	1	1	1438	1438	2
2014	5	1	0	2	1	1	0	3	1	1	1438	1438	2
2014	10	2	0	2	1	1	0	3	1	1	1438	1438	2
2014	6	2	0	2	0	1	0	3	1	1	1438	1438	2
2014	3	1	0	2	0	1	0	3	1	1	1438	1438	2
2014	9	2	0	2	1	1	0	3	2	1	1439	1439	2
2014	8	2	0	2	1	1	0	3	2	1	1439	1439	2
2014	5	1	0	2	1	1	0	3	2	1	1439	1439	2
2014	3	1	0	2	1	1	0	3	2	1	1439	1439	2
2014	1	0	0	2	0	1	0	3	2	1	1439	1439	2
2014	0	0	0	2	1	1	0	3	1	1	1439	1439	2
2014	11	2	0	2	1	1	0	3	2		1439	1439	2
2014	6	2	0	2	1	1	0	3	2		1439	1439	2
2014	3	1	0	2	1	1	0	3	2		1439	1439	2
2014	9	2	0	2	0	1	0	3	1	1	1439	1439	2
2014	6	2	0	2	1	1	0	3	1	1	1439	1439	2
2014	4	1	0	2	0	1	0	3	1	1	1439	1439	2
2014	3	1	0	2	1	1	0	3	0	1	1439	1439	2
2014	6	2	0	2	0	1	0	3	3	1	1439	1439	2
2014	1	0	0	0	1	1	0	3	1	0	1439	1439	2
2014	11	2	0	2	1	1	0	3	1	1	1439	1439	2
2014	10	2	0	2	1	1	0	3	1	1	1439	1439	2
2014	8	2	0	2	0	1	0	3	1	1	1439	1439	2
2014	5	1	0	2	1	1	0	3	1	1	1439	1439	2
2014	4	1	0	2	1	1	0	3	1	1	1439	1439	2
2014	1	0	0	2	0	1	0	3	1	1	1439	1439	2
2014	8	2	0	0	0	1	0	3	1	1	1439	1439	2
2014	5	1	0	0	0	1	0	3	1	1	1439	1439	2
2014	2	0	0	0	0	1	0	3	1	1	1439	1439	2
2014	0	0	0	0	0	1	0	3	1	1	1439	1439	2
2014	11	2	0	2	1	1	0	3	1	1	1439	1439	2
2014	8	2	0	2	1	1	0	3	1	1	1439	1439	2
2014	5	1	0	2	0	1	0	3	1	1	1439	1439	2
2014	4	1	0	2	1	1	0	3	1	1	1439	1439	2
2014	1	0	0	2	1	1	0	3	1	1	1439	1439	2
2014	9	2	0	2	1	1	0	3	1		1439	1439	2
2014	6	2	0	2	1	1	0	3	1		1439	1439	2
2014	9	2	0	2	1	1	0	3	2	1	1439	1439	2
2014	6	2	0	2	1	1	0	3	2	1	1439	1439	2
2014	11	2	1	2	0	1	0	3	1	1	1439	1439	2
2014	6	2	0	2	0	1	0	3	1	1	1439	1439	2
2014	8	2	1	2	1	1	0	3	1	1	1439	1439	2
2014	6	2	1	2	1	1	0	3	1	1	1439	1439	2
2014	7	2	1	2	0	1	0	3	1	1	1439	1439	2
2014	5	1	1	2	1	1	0	3	1	1	1439	1439	2
2014	3	1	0	2	1	1	0	3	2	1	1439	1439	2
2014	1	0	0	2	0	1	0	3	2	1	1439	1439	2
2014	0	0	0	2	0	1	0	3	2	1	1439	1439	2
2014	2	0	0	3	0	1	0	3	3		1439	1439	2
2014	2	0	0	2	1	1	0	3			1440	1440	2
2014	10	2	1	2	1	1	0	3	2	1	1440	1440	2
2014	10	2	1	2	0	1	0	3	1	1	1440	1440	2
2014	8	2	1	2	1	1	0	3	1	1	1440	1440	2
2014	2	0	0	2	1	1	0	3	1	1	1440	1440	2
2014	11	2	1	2	0	1	0	3	1	1	1440	1440	2
2014	9	2	1	2	0	1	0	3	1	1	1440	1440	2
2014	5	1	1	2	1	1	0	3	1	1	1440	1440	2
2014	3	1	0	0	0	1	0	3	1		1440	1440	2
2014	6	2	0	2	0	1	0	3	1		1440	1440	2
2014	2	0	0	2	1	1	0	3	1	1	1440	1440	2
2014	4	1	0	2	0	1	0	3	2	0	1440	1440	2
2014	8	2	0	2	1	1	0	3	1	1	1440	1440	2
2014	1	0	0	2	0	1	0	3	1	1	1440	1440	2
2014	8	2	0	2	0	1	0	3	1	1	1440	1440	2
2014	4	1	0	2	0	1	0	3	1	1	1440	1440	2
2014	1	0	0	0	1	1	0	3	1	1	1440	1440	2
2014	2	0	0	0	0	1	0	3	1		1440	1440	2
2014	5	1	0	2	0	1	0	3	1	1	1440	1440	2
2014	2	0	0	0	0	1	0	3	1	1	1440	1440	2
2014	10	2	0	2	0	1	0	3	1	1	1440	1440	2
2014	5	1	0	2	0	1	0	3	1	1	1440	1440	2
2014	2	0	0	2	0	1	0	3	1	1	1440	1440	2
2014	4	1	0	2	0	1	0	3	1	1	1440	1440	2
2014	10	2	0	2	1	1	0	3	1	1	1440	1440	2
2014	4	1	0	2	1	1	0	3	1	1	1440	1440	2
2014	0	0	0	0	1	1	0	3	1	1	1440	1440	2
2014	4	1	0	2	1	1	0	3	1	1	1440	1440	2
2014	10	2	0	2	0	1	0	3	1	1	1440	1440	2
2014	7	2	0	2	0	1	0	3	1	1	1440	1440	2
2014	3	1	0	2	1	1	0	3	1	1	1440	1440	2
2014	9	2	0	2	1	1	0	3	2	1	1440	1440	2
2014	7	2	0	2	0	1	0	3	2	1	1440	1440	2
2014	4	1	0	2	1	1	0	3	2	1	1440	1440	2
2014	0	0	0	0	0	1	0	3	2	1	1440	1440	2
2014	10	2	1	2	0	1	0	3	1		1440	1440	2
2014	7	2	0	2	0	1	0	3	1	1	1440	1440	2
2014	11	2	0	2	0	1	0	3	2	1	1440	1440	2
2014	8	2	0	2	1	1	0	3	2	1	1440	1440	2
2014	5	1	0	2	0	1	0	3	2	1	1440	1440	2
2014	2	0	0	2	1	1	0	3	2	1	1440	1440	2
2014	4	1	0	2	1	1	0	3	1	0	1441	1441	2
2014	9	2	0	0	0	1	0	3	1	0	1441	1441	2
2014	6	2	0	0	1	1	0	3	1	0	1441	1441	2
2014	6	2	1	0	0	1	1	3	1		1441	1441	2
2014	10	2	0	2	1	1	0	3	1		1441	1441	2
2014	6	2	0	2	1	1	1	3	0		1441	1441	2
2014	0	0	0	3	0	1	1	3	3	0	1441	1441	2
2014	4	1	1	2	0	1	1	3	2	0	1441	1441	2
2014	1	0	0	2	1	1	1	3	2	0	1441	1441	2
2014	10	2	1	2	1	1	0	3	1	0	1441	1441	2
2014	5	1	0	2	0	1	0	3	1	0	1441	1441	2
2014	3	1	0	2	0	1	0	3	1	0	1441	1441	2
2014	11	2	0	2	1	1	0	3	2	0	1441	1441	2
2014	9	2	0	2	0	1	0	3	2	0	1441	1441	2
2014	4	1	1	2	0	1	1	3	1	0	1441	1441	2
2014	8	2	1	2	0	1	0	3	2	0	1441	1441	2
2014	4	1	0	2	1	1	1	3	1	0	1441	1441	2
2014	3	1	0	2	1	1	0	3	2	0	1441	1441	2
2014	0	0	0	2	1	1	0	3	2	0	1441	1441	2
2014	10	2	0	2	1	1	0	3	0	0	1441	1441	2
2014	4	1	0	2	1	1	0	3	0	0	1441	1441	2
2014	8	2	0	2	0	1	1	3	2	0	1441	1441	2
2014	6	2	0	2	1	1	1	3	2	0	1441	1441	2
2014	3	1	0	2	1	1	1	3	2	0	1441	1441	2
2014	2	0	0	2	1	1	1	3	2	0	1441	1441	2
2014	2	0	0	2	1	1	1	3	1	0	1441	1441	2
2014	8	2	1	0	0	1	0	3	1	0	1442	1442	2
2014	7	2	1	0	0	1	0	3	1	0	1442	1442	2
2014	9	2	0	2	1	1	0	3	1	0	1442	1442	2
2014	5	1	0	2	0	1	0	3	1	0	1442	1442	2
2014	3	1	0	2	0	1	0	3	1	0	1442	1442	2
2014	1	0	0	2	0	1	0	3	1	0	1442	1442	2
2014	1	0	0	2	1	1	2	3	2	0	1442	1442	2
2014	3	1	0	3	0	1	1	3	2	0	1442	1442	2
2014	7	2	0	3	0	1	0	3	2		1442	1442	2
2014	6	2	1	2	1	1	0	3	1	0	1442	1442	2
2014	4	1	1	2	1	1	0	3	1	0	1442	1442	2
2014	0	0	0	2	1	1	0	3	2	0	1442	1442	2
2014	3	1	0	2	0	1	1	3	2	0	1442	1442	2
2014	9	2	1	2	0	1	0	3	2	0	1442	1442	2
2014	4	1	1	2	0	1	0	3	2	0	1442	1442	2
2014	5	1	1	2	1	1	0	3	1	0	1442	1442	2
2014	10	2	1	2	1	1	0	3	1	0	1442	1442	2
2014	8	2	1	2	0	1	0	3	1	0	1442	1442	2
2014	11	2	0	2	0	1	0	3	2	0	1442	1442	2
2014	4	1	0	0	0	1	1	3	2	0	1442	1442	2
2014	8	2	0	3	1	1	0	3	2		1442	1442	2
2014	10	2	1	0	0	1	1	3	1	0	1442	1442	2
2014	11	2	0	0	0	1	0	3	1		1442	1442	2
2014	9	2	0	0	1	1	0	3	1		1442	1442	2
2014	11	2	1	2	0	1	0	3	1	0	1442	1442	2
2014	9	2	1	2	0	1	0	3	1	0	1442	1442	2
2014	1	0	0	2	0	1	0	3	1	0	1442	1442	2
2014	3	1	1	2	1	1	0	3	1	0	1442	1442	2
2014	1	0	0	2	0	1	0	3	2	0	1442	1442	2
2014	7	2	0	2	1	1	0	3	1	0	1442	1442	2
2014	3	1	0	2	0	1	0	3	1	0	1442	1442	2
2014	7	2	0	2	1	1	1	3	1	0	1443	1443	2
2014	3	1	0	2	0	1	0	3	1	0	1443	1443	2
2014	1	0	0	2	1	1	1	3	2	0	1443	1443	2
2014	9	2	0	2	1	1	1	3	1		1443	1443	2
2014	11	2	0	2	1	1	0	3	1	0	1443	1443	2
2014	8	2	0	2	0	1	0	3	1	0	1443	1443	2
2014	5	1	0	2	0	1	1	3	1	0	1443	1443	2
2014	0	0	0	0	0	1	1	3	1	0	1443	1443	2
2014	10	2	0	0	1	1	1	3	1	0	1443	1443	2
2014	5	1	0	2	1	1	1	3	1	0	1443	1443	2
2014	6	2	0	3	1	1	1	3	1	0	1443	1443	2
2014	2	0	0	2	1	1	0	3	2	0	1443	1443	2
2014	6	2	0	2	0	1	0	3	2	0	1443	1443	2
2014	1	0	0	2	1	1	1	3	2	0	1443	1443	2
2014	10	2	1	2	0	1	0	3	1	0	1443	1443	2
2014	8	2	1	2	0	1	0	3	1	0	1443	1443	2
2014	11	2	1	3	1	1	1	3	1	0	1443	1443	2
2014	9	2	0	0	0	1	1	3	1	0	1443	1443	2
2014	0	0	0	0	0	1	2	3	3	0	1444	1444	2
2014	11	2	0	2	0	1	0	3	2	0	1444	1444	2
2014	1	0	0	2	0	1	0	3	2	0	1444	1444	2
2014	6	2	0	2	1	1	1	3	1	0	1444	1444	2
2014	9	2	0	2	1	1	1	3	2	0	1444	1444	2
2014	6	2	1	2	1	1	1	3	2	0	1444	1444	2
2014	11	2	0	0	0	1	1	3	1	0	1444	1444	2
2014	3	1	0	2	0	1	1	3	1	0	1444	1444	2
2014	3	1	0	3	0	1	3	3	3	0	1444	1444	2
2014	8	2	1	3	1	1	0	3	2	0	1444	1444	2
2014	8	2	0	2	0	1	0	3	2	0	1444	1444	2
2014	4	1	0	2	1	1	0	3	2	0	1444	1444	2
2014	1	0	0	2	1	1	0	3	2	0	1444	1444	2
2014	4	1	0	0	1	1	1	3	3	0	1444	1444	2
2014	5	1	0	2	1	1	0	3	2	0	1444	1444	2
2014	9	2	0	2	1	1	0	2	1	0	1445	1445	2
2014	6	2	0	2	0	1	0	2	1	0	1445	1445	2
2014	10	2	1	2	0	1	0	2	1	0	1445	1445	2
2014	8	2	1	2	0	1	0	2	1	0	1445	1445	2
2014	8	2	0	2	0	1	0	2	1	0	1445	1445	2
2014	1	0	0	2	1	1	0	2	1	0	1445	1445	2
2014	6	2	0	2	0	1	0	2	1	0	1445	1445	2
2014	3	1	0	2	0	1	0	2	1	0	1445	1445	2
2014	7	2	1	2	1	1	0	2	1	0	1445	1445	2
2014	10	2	1	2	0	1	0	2	0	0	1445	1445	2
2014	9	2	1	2	0	1	0	2	0	0	1445	1445	2
2014	7	2	0	2	1	1	0	2	0	0	1445	1445	2
2014	2	0	0	2	1	1	0	2	0	0	1445	1445	2
2014	10	2	0	2	0	1	0	2	1	0	1445	1445	2
2014	10	2	0	2	1	1	0	2	1	0	1445	1445	2
2014	10	2	1	2	1	1	0	2	1	0	1446	1446	2
2014	7	2	1	2	0	1	0	2	1	0	1446	1446	2
2014	7	2	0	2	1	1	0	2	1	0	1446	1446	2
2014	11	2	1	2	0	1	0	2	1	0	1446	1446	2
2014	11	2	1	2	0	1	0	2	1	0	1446	1446	2
2014	9	2	1	2	0	1	0	2	1	0	1446	1446	2
2014	7	2	0	2	0	1	1	2	1	0	1446	1446	2
2014	9	2	0	2	1	1	0	2	2	0	1446	1446	2
2014	0	0	0	2	0	1	0	2	2	0	1446	1446	2
2014	5	1	0	2	1	1	0	2	2	0	1446	1446	2
2014	10	2	0	3	1	1	1	2	2	0	1446	1446	2
2014	3	1	0	3	0	1	1	2	2	0	1446	1446	2
2014	6	2	0	2	1	1	0	2	1		1446	1446	2
2014	5	1	1	2	1	1	0	2	3	0	1446	1446	2
2014	8	2	0	2	1	1	1	2	2		1446	1446	2
2014	6	2	0	2	0	1	1	2	2		1446	1446	2
2014	11	2	0	3	1	1	1	2	3		1446	1446	2
2014	8	2	1	2	1	1	0	2	2	0	1446	1446	2
2014	6	2	0	2	1	1	0	2	2	0	1446	1446	2
2014	0	0	0	0	0	1	0	2	2	0	1446	1446	2
2014	8	2	0	2	1	1	0	2	1	0	1447	1447	2
2014	4	1	0	2	1	1	0	2	1	0	1447	1447	2
2014	1	0	0	2	0	1	0	2	1	0	1447	1447	2
2014	11	2	0	2	0	1	0	2	1	0	1447	1447	2
2014	8	2	0	2	1	1	0	2	1	0	1447	1447	2
2014	5	1	0	2	1	1	0	2	1	0	1447	1447	2
2014	2	0	0	2	1	1	0	2	1	0	1447	1447	2
2014	3	1	0	2	1	1	0	2	1	0	1447	1447	2
2014	7	2	1	2	1	1	0	2	1	0	1447	1447	2
2014	0	0	0	2	1	1	0	2	2	0	1447	1447	2
2014	7	2	0	2	0	1	0	2	1	0	1447	1447	2
2014	1	0	0	2	1	1	1	2	1	0	1447	1447	2
2014	2	0	0	2	0	1	0	2	1	0	1447	1447	2
2014	2	0	0	2	0	1	0	2	1	0	1447	1447	2
2014	8	2	0	2	0	1	0	2	0	0	1447	1447	2
2014	11	2	0	2	1	1	0	3	1	0	1448	1448	2
2014	2	0	0	2	0	1	1	3	3	0	1448	1448	2
2014	11	2	0	2	0	1	1	3	1	0	1448	1448	2
2014	7	2	0	2	1	1	1	3	1	0	1448	1448	2
2014	10	2	0	3	1	1	0	3	1	0	1448	1448	2
2014	0	0	0	2	0	1	1	3	2	0	1448	1448	2
2014	9	2	0	2	1	1	1	3	1	0	1448	1448	2
2014	9	2	1	0	1	0	1	1	1	0	1449	1449	3
2014	9	2	0	2	0	0	2	1	2	0	1449	1449	3
2014	6	2	1	2	1	0	2	1	2	0	1449	1449	3
2014	3	1	0	0	0	0	0	1	2	0	1449	1449	3
2014	9	2	1	0	1	0	3	1	1	0	1449	1449	3
2014	10	2	1	2	1	0	3	1	1	0	1449	1449	3
2014	8	2	0	3	1	0	2	1	2	0	1449	1449	3
2014	5	1	1	3	0	0	2	1	2	0	1449	1449	3
2014	11	2	0	2	0	0	3	1	2	0	1449	1449	3
2014	6	2	0	2	1	0	3	1	2	0	1449	1449	3
2014	9	2	0	2	0	0	2	1	2	0	1449	1449	3
2014	6	2	0	2	0	0	2	1	2	0	1449	1449	3
2014	2	0	0	3	0	0	3	1	2	0	1449	1449	3
2014	3	1	1	2	1	0	3	1	2	0	1449	1449	3
2014	2	0	0	2	0	0	3	1	2	0	1449	1449	3
2014	3	1	0	3	1	0	2	1	0	0	1449	1449	3
2014	8	2	0	0	0	0	2	1	2		1450	1450	3
2014	3	1	0	0	0	0	2	1	2		1450	1450	3
2014	0	0	0	0	1	0	2	1	3		1450	1450	3
2014	11	2	0	0	0	0	2	1	2		1450	1450	3
2014	6	2	0	0	1	0	2	1	3		1450	1450	3
2014	6	2	0	0	1	0	2	1	2	0	1450	1450	3
2014	10	2	0	3	0	0	4	1	3	0	1450	1450	3
2014	1	0	0	2	0	0	4	1	2	0	1450	1450	3
2014	8	2	1	2	1	0	2	1	1	0	1450	1450	3
2014	4	1	1	3	0	0	3	1	3	0	1450	1450	3
2014	2	0	0	0	0	0	3	1	3	0	1450	1450	3
2014	11	2	1	0	1	0	2	1	2	0	1450	1450	3
2014	10	2	0	0	0	0	2	1	2	0	1450	1450	3
2014	10	2	1	2	0	0	3	1	2	0	1450	1450	3
2014	2	0	0	2	1	0	3	1	2	0	1450	1450	3
2014	3	1	0	3	0	0	4	1	3		1451	1451	3
2014	5	1	0	2	1	0	1	1	2	0	1451	1451	3
2014	3	1	0	2	1	0	1	1	2	0	1451	1451	3
2014	11	2	0	3	1	0	3	1	2	0	1451	1451	3
2014	5	1	0	3	0	0	3	1	2	0	1451	1451	3
2014	8	2	1	3	0	0	4	1	2	0	1451	1451	3
2014	0	0	0	0	1	0	2	1	2	0	1451	1451	3
2014	11	2	0	0	1	0	2	1	2	0	1451	1451	3
2014	10	2	0	0	0	0	2	1	2	0	1451	1451	3
2014	7	2	0	3	1	0	2	1	2	0	1451	1451	3
2014	11	2	0	2	1	0	3	1	2	0	1451	1451	3
2014	1	0	0	2	0	0	3	1	3	0	1451	1451	3
2014	1	0	0	2	0	0	1	1	2	0	1452	1452	3
2014	11	2	0	2	1	0	2	1	1	0	1452	1452	3
2014	9	2	0	2	0	0	2	1	1	0	1452	1452	3
2014	2	0	0	2	1	0	2	1	1	0	1452	1452	3
2014	10	2	0	0	0	0	2	1	1	0	1452	1452	3
2014	9	2	0	2	0	0	2	1	1		1452	1452	3
2014	10	2	0	2	0	0	2	1	0	1	1452	1452	3
2014	8	2	0	2	0	0	2	1	0	1	1452	1452	3
2014	1	0	0	2	1	0	2	1	0	1	1452	1452	3
2014	8	2	1	2	1	0	2	1	2	0	1452	1452	3
2014	0	0	0	0	1	0	2	1	2	0	1452	1452	3
2014	4	1	1	2	1	0	3	1	2	0	1452	1452	3
2014	6	2	0	0	1	0	3	1	2	0	1452	1452	3
2014	4	1	0	0	0	0	4	1	2	0	1452	1452	3
2014	3	1	0	3	0	0	4	1	3	0	1453	1453	3
2014	11	2	0	2	1	0	3	1	2	0	1453	1453	3
2014	9	2	0	3	1	0	4	1	3	0	1453	1453	3
2014	10	2	1	4	0	0	4	1	2	0	1453	1453	3
2014	1	0	1	0	1	0	4	1	2	0	1453	1453	3
2014	8	2	1	0	1	0	3	1	3	0	1453	1453	3
2014	4	1	0	0	0	0	3	1	3	0	1453	1453	3
2014	2	0	0	0	1	0	3	1	3	0	1453	1453	3
2014	10	2	1	3	1	0	2	1	2	0	1453	1453	3
2014	4	1	1	3	0	0	2	1	2	0	1453	1453	3
2014	7	2	0	0	1	0	1	1	2	0	1454	1454	3
2014	2	0	0	0	1	0	1	1	2	0	1454	1454	3
2014	6	2	1	3	1	0	2	1	1	0	1454	1454	3
2014	1	0	0	3	0	0	2	1	1	0	1454	1454	3
2014	8	2	0	2	0	0	1	1	2	0	1454	1454	3
2014	3	1	0	0	0	0	3	1	3	0	1454	1454	3
2014	5	1	0	0	0	0	2	1	0	0	1454	1454	3
2014	3	1	0	3	0	0	3	1	1	0	1455	1455	3
2014	5	1	1	3	1	0	2	1	3	0	1455	1455	3
2014	2	0	0	0	0	0	2	1	1		1455	1455	3
2014	6	2	0	3	1	0	3	1	3	0	1455	1455	3
2014	6	2	1	3	1	0	4	1	2	0	1455	1455	3
2014	8	2	0	2	1	0	2	1	1	0	1455	1455	3
2014	8	2	0	3	0	0	3	1	3	0	1455	1455	3
2014	11	2	0	3	1	0	4	1	3		1456	1456	3
2014	10	2	0	0	0	0	4	1	3	0	1456	1456	3
2014	1	0	0	2	1	0	4	1	3	0	1456	1456	3
2014	8	2	0	2	0	0	2	1	1	0	1456	1456	3
2014	11	2	0	3	0	0	4	1	3	0	1456	1456	3
2014	4	1	0	0	1	0	2	1	2	0	1456	1456	3
2014	0	0	0	0	0	0	2	1	2	0	1456	1456	3
2014	5	1	0	3	0	0	2	1	1	0	1456	1456	3
2014	9	2	0	0	0	0	2	1	0	0	1456	1456	3
2014	10	2	0	2	1	0	2	1	3	0	1456	1456	3
2014	4	1	0	2	1	0	3	1	2	0	1456	1456	3
2014	9	2	0	2	1	0	2	1	2	0	1456	1456	3
2014	8	2	0	3	1	0	4	1	3	0	1457	1457	3
2014	3	1	0	0	0	0	3	1	1	0	1457	1457	3
2014	8	2	0	0	0	0	3	1	1	0	1457	1457	3
2014	5	1	0	2	1	0	2	1	2	0	1457	1457	3
2014	7	2	0	2	1	0	3	1	3	0	1457	1457	3
2014	4	1	1	2	1	0	3	1	3	0	1457	1457	3
2014	0	0	0	2	0	0	3	1	3	0	1457	1457	3
2014	11	2	1	2	0	0	3	1	2	0	1457	1457	3
2014	4	1	0	2	0	0	4	1	2	0	1457	1457	3
2014	4	1	0	0	0	0	4	1	2	0	1457	1457	3
2014	2	0	0	0	1	0	4	1	2	0	1457	1457	3
2014	2	0	1	1	0	0	4	1	2	0	1457	1457	3
2014	11	2	0	3	0	0	3	1	2	0	1457	1457	3
2014	9	2	0	3	0	0	3	1	2	0	1457	1457	3
2014	5	1	0	3	0	0	3	1	2	0	1457	1457	3
2014	9	2	0	2	1	0	3	1	1	0	1457	1457	3
2014	3	1	0	2	1	0	3	1	1	0	1457	1457	3
2014	1	0	0	0	0	0	3	1	2	0	1457	1457	3
2014	7	2	0	3	0	0	4	1	3	0	1458	1458	3
2014	10	2	0	2	0	0	2	1	2	0	1458	1458	3
2014	4	1	0	2	0	0	1	1	2	0	1458	1458	3
2014	5	1	0	0	0	0	1	1	2	0	1458	1458	3
2014	1	0	0	0	0	0	1	1	2	0	1458	1458	3
2014	0	0	0	2	0	0	2	1	1	0	1458	1458	3
2014	10	2	0	0	1	0	3	1	1	0	1458	1458	3
2014	3	1	0	2	1	0	2	1	2	0	1458	1458	3
2014	10	2	0	0	1	0	2	1		0	1458	1458	3
2014	9	2	0	2	1	0	2	1	2	0	1458	1458	3
2014	6	2	0	2	0	0	2	1	2	0	1458	1458	3
2014	1	0	0	2	1	0	2	1	2	0	1458	1458	3
2014	11	2	0	3	1	0	2	2	3	0	1459	1459	3
2014	4	1	1	3	1	0	4	2	3	0	1459	1459	3
2014	4	1	1	0	1	0	1	2	3	0	1459	1459	3
2014	6	2	1	2	0	0	2	2	1	0	1460	1460	3
2014	3	1	0	2	1	0	2	2	1	0	1460	1460	3
2014	5	1	1	3	0	0	3	2	3	0	1460	1460	3
2014	6	2	0	0	1	0	4	2	3	0	1460	1460	3
2014	3	1	0	0	1	0	3	2	3	0	1460	1460	3
2014	1	0	0	2	0	0	2	2	3	0	1460	1460	3
2014	7	2	1	2	1	0	2	2	2	0	1460	1460	3
2014	3	1	0	2	1	0	2	2	2	0	1460	1460	3
2014	9	2	0	0	0	0	2	2	1	0	1460	1460	3
2014	1	0	0	2	0	0	2	2	3	0	1460	1460	3
2014	4	1	0	3	1	0	4	2	3	0	1461	1461	3
2014	1	0	0	3	1	0	4	2	3	0	1461	1461	3
2014	7	2	0	0	1	0	2	2	3	0	1461	1461	3
2014	3	1	0	0	0	0	2	2	3	0	1461	1461	3
2014	5	1	0	2	1	0	4	2	2	0	1461	1461	3
2014	0	0	0	0	0	0	4	2	2	0	1461	1461	3
2014	10	2	0	0	0	0	2	2	3	0	1461	1461	3
2014	9	2	1	3	1	0	4	2	3	0	1461	1461	3
2014	4	1	1	3	1	0	4	2	3	0	1462	1462	3
2014	9	2	0	3	0	0	3	2	3	0	1462	1462	3
2014	11	2	1	3	1	0	4	2	3		1462	1462	3
2014	3	1	1	3	0	0	4	2	3	0	1462	1462	3
2014	7	2	0	4	1	0	3	2	2		1462	1462	3
2014	8	2	0	0	0	0	2	2	2	0	1462	1462	3
2014	7	2	0	3	0	0	2	2	2	0	1462	1462	3
2014	4	1	0	3	1	0	2	2	2	0	1462	1462	3
2014	10	2	1	0	0	0	2	2	2	0	1462	1462	3
2014	4	1	0	0	1	0	2	2	2	0	1462	1462	3
2014	10	2	1	3	1	0	1	2	3	0	1462	1462	3
2014	0	0	0	0	0	0	3	2	3	0	1462	1462	3
2014	6	2	1	3	1	0	3	1	1	0	1463	1463	3
2014	4	1	1	3	0	0	3	1	1	0	1463	1463	3
2014	7	2	0	3	0	0	3	1	2	0	1463	1463	3
2014	7	2	1	3	1	0	2	1	3	0	1463	1463	3
2014	2	0	1	2	1	0	4	1	2	0	1463	1463	3
2014	0	0	0	2	0	0	4	1	2	0	1463	1463	3
2014	6	2	1	2	1	0	4	1	1		1463	1463	3
2014	8	2	0	2	0	0	1	1	2	0	1463	1463	3
2014	8	2	0	2	1	0	4	1	2	0	1463	1463	3
2014	7	2	1	0	1	0	3	1	2	0	1463	1463	3
2014	7	2	1	0	0	0	3	1	2	0	1463	1463	3
2014	11	2	0	0	1	0	3	1	2	0	1463	1463	3
2014	4	1	0	2	0	0	3	1	2	0	1463	1463	3
2014	1	0	0	2	0	0	3	1	2	0	1463	1463	3
2014	3	1	0	3	1	0	2	2	3	0	1464	1464	3
2014	1	0	0	3	0	0	2	2	3	0	1464	1464	3
2014	2	0	0	2	0	0	0	2	2	0	1464	1464	3
2014	7	2	1	2	0	0	0	2	1	0	1464	1464	3
2014	4	1	0	2	0	0	0	2	1	0	1464	1464	3
2014	5	1	0	3	1	0	2	2	3	0	1464	1464	3
2014	7	2	0	2	0	0	1	2	1	0	1464	1464	3
2014	5	1	0	2	0	0	1	2	1	0	1464	1464	3
2014	5	1	0	2	0	0	0	2	1		1464	1464	3
2014	4	1	0	2	1	0	1	2	2	0	1464	1464	3
2014	2	0	0	2	0	0	1	2	2	0	1464	1464	3
2014	10	2	0	2	1	0	1	2	2	0	1464	1464	3
2014	5	1	1	2	1	0	1	2	1	0	1464	1464	3
2014	11	2	0	2	0	0	0	2	2	0	1464	1464	3
2014	11	2	0	2	0	0	0	2	2	0	1464	1464	3
2014	9	2	0	2	1	0	0	2	2	0	1464	1464	3
2014	3	1	0	2	0	0	0	2	2	0	1464	1464	3
2014	9	2	0	0	0	0	0	2	2		1464	1464	3
2014	9	2	1	3	0	0	1	2	3	0	1464	1464	3
2014	4	1	0	3	1	0	1	2	3	0	1464	1464	3
2014	3	1	0	2	1	0	1	2	2	0	1464	1464	3
2014	1	0	0	2	1	0	1	2	2	0	1464	1464	3
2014	11	2	0	3	0	0	0	2	1		1464	1464	3
2014	0	0	0	0	1	0	1	2	1	0	1465	1465	3
2014	7	2	0	3	0	0	1	2	2	1	1465	1465	3
2014	2	0	0	3	1	0	1	2	2	1	1465	1465	3
2014	5	1	0	2	1	0	1	2	2	1	1465	1465	3
2014	4	1	0	2	0	0	0	2	2	0	1465	1465	3
2014	2	0	0	2	0	0	0	2	2	0	1465	1465	3
2014	6	2	0	2	0	0	2	2	2	0	1465	1465	3
2014	2	0	0	2	1	0	1	2	2	0	1465	1465	3
2014	4	1	1	2	0	0	0	2	1	1	1465	1465	3
2014	6	2	0	2	1	0	0	2	1	0	1465	1465	3
2014	6	2	1	2	1	0	4	1	2	0	1466	1466	3
2014	1	0	0	2	0	0	4	1	2	0	1466	1466	3
2014	5	1	0	3	1	0	2	1	2	0	1466	1466	3
2014	6	2	1	3	0	0	2	1	2	0	1466	1466	3
2014	4	1	1	3	0	0	2	1	3	0	1466	1466	3
2014	11	2	0	3	0	0	2	1	1	0	1466	1466	3
2014	6	2	0	2	0	0	1	1	2	0	1466	1466	3
2014	1	0	0	2	0	0	1	1	2	0	1466	1466	3
2014	2	0	1	2	1	0	3	1	1	0	1466	1466	3
2014	1	0	0	3	0	0	2	1	3	0	1466	1466	3
2014	9	2	0	3	0	0	2	1	2	0	1466	1466	3
2014	3	1	0	3	0	0	2	1	2	0	1466	1466	3
2014	3	1	0	0	0	0	2	1	2	0	1466	1466	3
2014	0	0	0	2	1	0	2	1	2	0	1466	1466	3
2014	9	2	0	2	0	0	1	1	2	0	1466	1466	3
2014	3	1	0	2	0	0	1	1	2	0	1466	1466	3
2014	6	2	0	3	1	0	3	1	2	0	1466	1466	3
2014	0	0	0	0	1	0	3	1	2	0	1466	1466	3
2014	5	1	1	3	1	0	3	1	2	0	1466	1466	3
2014	11	2	1	2	1	0	3	1	2	0	1466	1466	3
2014	6	2	1	2	1	0	3	1	2	0	1466	1466	3
2014	9	2	1	3	1	0	2	1	2	0	1466	1466	3
2014	1	0	0	3	1	0	2	1	2	0	1466	1466	3
2014	11	2	0	2	0	0	2	1	2	0	1466	1466	3
2014	9	2	0	2	0	0	1	1	2		1466	1466	3
2014	9	2	0	0	1	0	2	1	2	0	1466	1466	3
2014	2	0	0	2	1	0	1	2	2	0	1467	1467	3
2014	5	1	1	2	0	0	1	2	1	0	1467	1467	3
2014	1	0	0	2	0	0	0	2	2	0	1467	1467	3
2014	6	2	1	2	1	0	0	2	2	0	1467	1467	3
2014	9	2	0	2	1	0	1	2	1	0	1467	1467	3
2014	2	0	0	2	0	0	1	2	1	0	1467	1467	3
2014	10	2	1	3	1	0	4	2	3	0	1467	1467	3
2014	2	0	1	3	0	0	4	2	3	0	1467	1467	3
2014	10	2	1	2	0	0	2	2	1	0	1467	1467	3
2014	6	2	1	2	0	0	1	2	1	1	1467	1467	3
2014	1	0	0	2	1	0	1	2	1	1	1467	1467	3
2014	10	2	0	2	0	0	1	2	1	1	1467	1467	3
2014	5	1	0	2	0	0	1	2	1	1	1467	1467	3
2014	2	0	0	2	0	0	1	2	1	1	1467	1467	3
2014	5	1	0	2	1	0	1	2	1	0	1467	1467	3
2014	2	0	0	3	0	0	4	2	3	0	1467	1467	3
2014	11	2	0	2	0	1	1	2	3	0	1468	1468	4
2014	7	2	0	2	1	1	1	2	3	0	1468	1468	4
2014	8	2	1	2	0	1	0	2	1	0	1468	1468	4
2014	7	2	0	2	1	1	0	2	1	0	1468	1468	4
2014	6	2	0	2	0	1	0	2	2	0	1468	1468	4
2014	2	0	0	2	0	1	0	2	2	0	1468	1468	4
2014	6	2	0	2	1	1	0	2	1	0	1468	1468	4
2014	3	1	0	2	1	1	0	2	1	0	1468	1468	4
2014	9	2	1	2	1	1	1	2	1		1468	1468	4
2014	7	2	0	0	1	1	1	2	1		1468	1468	4
2014	8	2	1	2	1	1	2	2	1	0	1468	1468	4
2014	6	2	0	2	1	1	0	2	2	0	1468	1468	4
2014	10	2	0	3	0	1	1	2	3	0	1468	1468	4
2014	3	1	0	2	0	1	1	2	3	0	1469	1469	4
2014	11	2	1	2	1	1	0	2	1	0	1469	1469	4
2014	8	2	0	2	0	1	0	2	1	0	1469	1469	4
2014	6	2	1	2	1	1	0	2	1	0	1469	1469	4
2014	9	2	0	2	1	1	0	2	3	0	1469	1469	4
2014	9	2	0	0	1	1	0	2	3	0	1469	1469	4
2014	10	2	0	3	1	1	1	2	3		1469	1469	4
2014	11	2	0	2	1	1	1	2	2	0	1469	1469	4
2014	8	2	0	2	0	1	1	2	2	0	1469	1469	4
2014	11	2	0	2	1	1	1	2	2	0	1469	1469	4
2014	8	2	1	2	1	1	1	2	2	0	1469	1469	4
2014	0	0	0	2	1	1	1	2	2	0	1469	1469	4
2014	10	2	1	2	0	1	1	2	1	0	1469	1469	4
2014	2	0	0	2	1	1	0	2	0	0	1469	1469	4
2014	1	0	0	2	1	1	0	2	2	0	1469	1469	4
2014	3	1	0	2	0	1	1	1	2	0	1470	1470	4
2014	6	2	0	0	1	1	2	1	1		1470	1470	4
2014	10	2	0	2	0	1	1	1	1	0	1470	1470	4
2014	1	0	0	2	0	1	2	1	2	0	1470	1470	4
2014	5	1	0	3	0	1	2	1	2	0	1470	1470	4
2014	1	0	0	3	0	1	2	1	2	0	1470	1470	4
2014	6	2	0	2	1	1	0	1	1	0	1470	1470	4
2014	3	1	0	2	1	1	0	1	1	0	1470	1470	4
2014	9	2	0	2	0	1	0	1	1	0	1470	1470	4
2014	3	1	0	2	0	1	1	1	2	0	1470	1470	4
2014	9	2	1	2	1	1	1	1	2	0	1470	1470	4
2014	0	0	0	2	0	1	1	1	2	0	1470	1470	4
2014	6	2	0	0	0	1	1	1	3	0	1470	1470	4
2014	1	0	0	0	0	1	1	1	3	0	1470	1470	4
2014	11	2	1	0	0	1	1	1	1	0	1470	1470	4
2014	4	1	0	3	0	1	1	1	2	0	1470	1470	4
2014	2	0	0	2	1	1	0	1	2	0	1470	1470	4
2014	10	2	1	2	1	1	1	1	1	0	1470	1470	4
2014	3	1	0	2	0	1	1	1	1	0	1470	1470	4
2014	11	2	0	0	0	1	1	1	0		1470	1470	4
2014	9	2	0	0	1	1	1	1	0		1470	1470	4
2014	2	0	0	2	1	1	1	1	2	0	1470	1470	4
2014	2	0	0	2	0	1	1	1	2	0	1470	1470	4
2014	6	2	0	0	1	1	1	1	1	0	1470	1470	4
2014	5	1	0	2	0	1	1	2	0	0	1471	1471	4
2014	3	1	1	3	1	1	3	2	3	0	1471	1471	4
2014	11	2	0	2	0	1	0	2	1	0	1471	1471	4
2014	8	2	0	2	0	1	0	2	1	0	1471	1471	4
2014	9	2	0	0	0	1	2	2	3	0	1471	1471	4
2014	3	1	0	0	0	1	2	2	3	0	1471	1471	4
2014	11	2	0	2	0	1	1	2	1	0	1471	1471	4
2014	2	0	0	2	1	1	1	2	1	0	1471	1471	4
2014	9	2	0	2	1	1	1	2	3	0	1471	1471	4
2014	5	1	1	2	1	1	1	2	3	0	1471	1471	4
2014	10	2	0	2	1	1	1	2	1	0	1471	1471	4
2014	2	0	0	0	1	1	1	2	2	1	1471	1471	4
2014	10	2	1	2	0	1	3	2	1	1	1471	1471	4
2014	7	2	1	2	1	1	2	2	2	0	1471	1471	4
2014	3	1	0	2	0	1	2	2	2	0	1471	1471	4
2014	1	0	0	2	1	1	2	2	2	0	1471	1471	4
2014	11	2	1	2	1	1	2	2	2	0	1471	1471	4
2014	11	2	0	0	0	1	1	2	3	1	1471	1471	4
2014	7	2	0	0	1	1	1	2	3	1	1471	1471	4
2014	10	2	0	2	1	1	1	2	1	0	1471	1471	4
2014	0	0	0	2	1	1	1	2	1	0	1471	1471	4
2014	0	0	0	2	0	1	1	2	2	0	1471	1471	4
2014	10	2	0	2	1	1	3	2	2	0	1471	1471	4
2014	1	0	0	2	1	1	3	2	2	0	1471	1471	4
2014	11	2	0	2	0	1	3	2	2	0	1471	1471	4
2014	10	2	0	2	0	1	0	2	2	0	1472	1472	4
2014	6	2	0	2	1	1	0	2	2	0	1472	1472	4
2014	8	2	1	2	0	1	0	2	2	0	1472	1472	4
2014	5	1	1	2	1	1	0	2	2	0	1472	1472	4
2014	7	2	0	2	1	1	0	2	1	1	1472	1472	4
2014	1	0	0	2	0	1	0	2	2	0	1472	1472	4
2014	4	1	0	2	0	1	0	2	2	0	1472	1472	4
2014	2	0	0	2	0	1	0	2	2	0	1472	1472	4
2014	6	2	1	2	1	1	1	2	2	0	1472	1472	4
2014	3	1	1	2	1	1	1	2	2	0	1472	1472	4
2014	0	0	0	2	0	1	1	2	2	0	1472	1472	4
2014	2	0	0	2	1	1	0	2	0	1	1472	1472	4
2014	11	2	0	2	1	1	0	2	0	1	1472	1472	4
2014	10	2	0	2	0	1	0	2	0	1	1472	1472	4
2014	6	2	0	2	0	1	0	2	0	1	1472	1472	4
2014	3	1	0	2	0	1	0	2	0	1	1472	1472	4
2014	9	2	0	2	0	1	0	2	1	1	1472	1472	4
2014	6	2	0	2	1	1	0	2	1	1	1472	1472	4
2014	6	2	0	2	0	1	0	2	1	1	1472	1472	4
2014	8	2	0	2	0	1	1	2	2	0	1472	1472	4
2014	5	1	1	2	1	1	1	2	2	0	1472	1472	4
2014	11	2	0	2	1	1	0	2	2	0	1472	1472	4
2014	8	2	1	2	1	1	0	2	2	0	1472	1472	4
2014	0	0	0	0	0	1	0	2	2	0	1472	1472	4
2014	8	2	1	2	1	1	0	2	2	0	1472	1472	4
2014	5	1	1	2	0	1	0	2	2	0	1472	1472	4
2014	2	0	0	2	0	1	0	2	2	0	1472	1472	4
2014	6	2	1	2	1	1	0	2	1		1472	1472	4
2014	9	2	1	2	0	1	1	2	2	0	1472	1472	4
2014	6	2	0	2	0	1	1	2	2	0	1472	1472	4
2014	6	2	1	3	0	1	1	2	3		1472	1472	4
2014	0	0	1	3	0	1	1	2	3		1472	1472	4
2014	1	0	0	2	0	1	0	2	1	0	1473	1473	4
2014	10	2	0	2	1	1	0	2	1	0	1473	1473	4
2014	7	2	1	2	0	1	0	2	1	0	1473	1473	4
2014	4	1	1	2	1	1	1	2	2	0	1473	1473	4
2014	1	0	0	2	0	1	1	2	2	0	1473	1473	4
2014	4	1	1	2	0	1	0	2	2	0	1473	1473	4
2014	10	2	1	2	0	1	1	2	2		1473	1473	4
2014	3	1	0	2	0	1	1	2	1	0	1473	1473	4
2014	3	1	0	3	1	1	1	2	3	0	1473	1473	4
2014	10	2	0	2	0	1	1	2	1	0	1473	1473	4
2014	8	2	0	2	1	1	1	2	1	0	1473	1473	4
2014	10	2	0	2	1	1	0	2	1	0	1473	1473	4
2014	11	2	1	2	0	1	0	2	1	0	1473	1473	4
2014	5	1	1	2	0	1	0	2	1	0	1473	1473	4
2014	2	0	0	2	0	1	0	1	2	0	1474	1474	4
2014	0	0	1	2	0	1	2	1	3	0	1474	1474	4
2014	8	2	0	2	0	1	2	1	2	0	1474	1474	4
2014	4	1	0	2	1	1	2	1	2	0	1474	1474	4
2014	2	0	0	2	0	1	2	1	2	0	1474	1474	4
2014	9	2	1	3	1	1	2	1	2	0	1474	1474	4
2014	7	2	0	2	0	1	2	1	2	0	1474	1474	4
2014	1	0	0	2	1	1	2	1	2	0	1474	1474	4
2014	9	2	0	3	1	1	1	1	0	0	1474	1474	4
2014	7	2	0	3	0	1	1	1	0	0	1474	1474	4
2014	4	1	0	3	0	1	1	1	0	0	1474	1474	4
2014	1	0	0	3	0	1	1	1	0	0	1474	1474	4
2014	11	2	0	2	1	1	1	1	1	0	1474	1474	4
2014	6	2	0	0	0	1	1	1	1	0	1474	1474	4
2014	1	0	0	0	1	1	1	1	1	0	1474	1474	4
2014	11	2	0	3	1	1	2	1	1	0	1474	1474	4
2014	9	2	0	3	1	1	2	1	1	0	1474	1474	4
2014	4	1	0	3	1	1	2	1	1	0	1474	1474	4
2014	9	2	1	3	1	1	0	1	1	0	1474	1474	4
2014	5	1	0	3	1	1	0	1	1	0	1474	1474	4
2014	9	2	0	2	0	1	0	2	2	0	1475	1475	4
2014	3	1	0	2	1	1	0	2	2	0	1475	1475	4
2014	5	1	0	2	1	1	0	2	2	0	1475	1475	4
2014	1	0	0	2	0	1	0	2	2	0	1475	1475	4
2014	3	1	0	2	1	1	0	2	1	0	1475	1475	4
2014	8	2	0	2	0	1	0	2	1	0	1475	1475	4
2014	1	0	0	2	0	1	0	2	2	0	1475	1475	4
2014	9	2	0	2	1	1	0	2	1	0	1475	1475	4
2014	7	2	0	2	0	1	0	2	1	0	1475	1475	4
2014	5	1	0	2	1	1	0	2	1	0	1475	1475	4
2014	0	0	0	0	1	1	0	2	1	0	1475	1475	4
2014	9	2	0	2	0	1	0	2	0	0	1475	1475	4
2014	4	1	0	2	0	1	0	2	0	0	1475	1475	4
2014	10	2	0	2	1	1	0	2	1	0	1475	1475	4
2014	3	1	0	2	1	1	0	2	1	0	1475	1475	4
2014	9	2	0	3	0	1	0	2	1	0	1475	1475	4
2014	9	2	0	2	0	1	0	2	1		1475	1475	4
2014	4	1	0	2	0	1	0	2	1		1475	1475	4
2014	11	2	0	2	1	1	0	2	1	1	1475	1475	4
2014	9	2	0	2	0	1	0	2	1	1	1475	1475	4
2014	10	2	0	2	1	1	0	2	0	1	1475	1475	4
2014	11	2	0	2	1	1	0	2	1		1476	1476	4
2014	5	1	0	2	0	1	0	2	1		1476	1476	4
2014	3	1	0	2	1	1	0	2	0	1	1476	1476	4
2014	0	0	0	0	1	1	0	2	0	1	1476	1476	4
2014	6	2	0	0	0	1	0	2	0		1476	1476	4
2014	11	2	0	2	1	1	0	2	1	1	1476	1476	4
2014	9	2	0	2	0	1	0	2	1	1	1476	1476	4
2014	5	1	0	2	0	1	0	2	1	1	1476	1476	4
2014	0	0	0	0	1	1	0	2	1	1	1476	1476	4
2014	10	2	0	0	0	1	0	2	0	1	1476	1476	4
2014	2	0	0	2	1	1	0	2	1	1	1476	1476	4
2014	7	2	0	2	0	1	0	2	1	1	1476	1476	4
2014	11	2	0	2	1	1	0	2	1	1	1476	1476	4
2014	5	1	1	2	1	1	0	2	1	1	1476	1476	4
2014	1	0	0	2	0	1	0	2	1	1	1476	1476	4
2014	10	2	0	2	1	1	0	2	1	1	1476	1476	4
2014	8	2	0	2	0	1	0	2	1	1	1476	1476	4
2014	3	1	1	2	1	1	0	2	1	1	1476	1476	4
2014	1	0	0	2	0	1	0	2	1	1	1476	1476	4
2014	6	2	0	2	1	1	0	2	0	1	1476	1476	4
2014	1	0	0	2	1	1	0	2	0	1	1476	1476	4
2014	10	2	0	2	1	1	0	2	1	1	1476	1476	4
2014	8	2	0	2	1	1	0	2	1	1	1476	1476	4
2014	6	2	0	2	0	1	0	2	1	1	1476	1476	4
2014	10	2	0	2	1	1	0	2	1	1	1476	1476	4
2014	8	2	0	2	0	1	0	2	1	1	1476	1476	4
2014	2	0	0	2	0	1	0	2	1	1	1476	1476	4
2014	6	2	1	2	1	1	0	2	1	1	1476	1476	4
2014	3	1	0	2	1	1	0	2	1	1	1476	1476	4
2014	8	2	0	0	0	1	0	2	2	0	1477	1477	4
2014	2	0	0	2	1	1	0	2	2	0	1477	1477	4
2014	7	2	0	2	0	1	1	2	3	0	1477	1477	4
2014	5	1	0	2	1	1	1	2	3	0	1477	1477	4
2014	6	2	0	2	0	1	0	2	2	0	1477	1477	4
2014	5	1	0	2	1	1	0	2	2	0	1477	1477	4
2014	1	0	0	2	0	1	0	2	2	0	1477	1477	4
2014	8	2	1	2	1	1	0	2	1	0	1477	1477	4
2014	4	1	0	2	0	1	0	2	1	0	1477	1477	4
2014	9	2	0	0	1	1	1	2	1	0	1477	1477	4
2014	2	0	0	0	0	1	1	2	2	0	1477	1477	4
2014	0	0	0	0	0	1	1	2	2	0	1477	1477	4
2014	8	2	1	2	1	1	1	2	2	0	1477	1477	4
2014	11	2	0	2	0	1	1	2	1	0	1477	1477	4
2014	7	2	0	2	1	1	1	2	1	0	1477	1477	4
2014	11	2	1	2	0	1	0	2	3		1477	1477	4
2014	10	2	0	2	1	1	0	2	2	0	1477	1477	4
2014	3	1	0	2	0	1	0	2	2	0	1477	1477	4
2014	7	2	1	2	0	1	0	2	1	0	1478	1478	4
2014	8	2	0	2	1	1	1	2	0	1	1478	1478	4
2014	5	1	0	2	1	1	1	2	0	1	1478	1478	4
2014	11	2	1	2	0	1	3	2	3	0	1478	1478	4
2014	1	0	0	2	0	1	3	2	3	0	1478	1478	4
2014	10	2	0	3	0	1	2	2	3	0	1478	1478	4
2014	4	1	0	2	1	1	0	2	2	1	1478	1478	4
2014	3	1	0	2	0	1	0	2	2	1	1478	1478	4
2014	9	2	1	2	1	1	1	2	2	0	1478	1478	4
2014	10	2	0	2	0	1	0	2	2	1	1478	1478	4
2014	5	1	0	2	1	1	0	2	2	1	1478	1478	4
2014	7	2	1	2	0	1	0	2	1	0	1478	1478	4
2014	2	0	0	2	1	1	0	2	1	0	1478	1478	4
2014	5	1	1	2	0	1	0	2	1	1	1478	1478	4
2014	9	2	1	2	0	1	0	2	1	1	1478	1478	4
2014	7	2	1	2	0	1	0	2	1	1	1478	1478	4
2014	2	0	0	2	1	1	0	2	1	1	1478	1478	4
2014	9	2	0	2	0	1	0	2	1	1	1479	1479	4
2014	3	1	1	2	1	1	0	2	1	1	1479	1479	4
2014	8	2	0	2	1	1	0	2	0	1	1479	1479	4
2014	5	1	0	2	1	1	0	2	1	1	1479	1479	4
2014	2	0	0	2	0	1	0	2	1	1	1479	1479	4
2014	7	2	0	2	0	1	0	2	1	1	1479	1479	4
2014	6	2	0	2	0	1	0	2	1	1	1479	1479	4
2014	9	2	0	2	1	1	0	2	1	1	1479	1479	4
2014	7	2	0	2	0	1	0	2	1	1	1479	1479	4
2014	1	0	0	2	0	1	0	2	1	1	1479	1479	4
2014	7	2	0	2	1	1	0	2	0		1479	1479	4
2014	9	2	0	2	0	1	0	2	1	1	1479	1479	4
2014	6	2	0	2	1	1	0	2	1	1	1479	1479	4
2014	10	2	0	2	1	1	0	2	0	1	1479	1479	4
2014	8	2	0	2	1	1	0	2	0	1	1479	1479	4
2014	10	2	0	2	0	1	0	2	0	1	1479	1479	4
2014	6	2	0	2	1	1	0	2	0	1	1479	1479	4
2014	1	0	0	2	1	1	0	2	0	1	1479	1479	4
2014	0	0	0	2	0	1	0	2	2	1	1479	1479	4
2014	11	2	0	2	1	1	0	2	1	1	1479	1479	4
2014	8	2	1	2	0	1	0	2	0	1	1479	1479	4
2014	9	2	0	2	1	1	0	2	1	1	1479	1479	4
2014	6	2	0	2	0	1	0	2	1	1	1479	1479	4
2014	4	1	0	2	1	1	0	2	1	1	1479	1479	4
2014	0	0	0	0	1	1	0	2	1	1	1479	1479	4
2014	2	0	1	2	1	1	0	2	2	1	1479	1479	4
2014	10	2	0	2	1	1	0	2	0	1	1479	1479	4
2014	1	0	0	2	0	1	0	2	1	1	1479	1479	4
2014	4	1	1	2	1	1	1	2	1	0	1479	1479	4
2014	2	0	0	2	0	1	1	2	1	0	1479	1479	4
2014	7	2	1	2	0	1	0	2	2	1	1479	1479	4
2014	2	0	0	2	0	1	0	2	2	1	1479	1479	4
2014	4	1	0	3	1	1	0	2	1	1	1480	1480	4
2014	11	2	0	0	0	1	1	2	1	1	1480	1480	4
2014	5	1	1	0	1	1	1	2	1	1	1480	1480	4
2014	1	0	0	0	1	1	1	2	1	1	1480	1480	4
2014	0	0	0	2	0	1	1	2	3	0	1480	1480	4
2014	4	1	0	3	0	1	0	2	1		1480	1480	4
2014	2	0	0	3	0	1	0	2	1		1480	1480	4
2014	6	2	0	2	1	1	1	2	2	0	1480	1480	4
2014	5	1	0	2	1	1	0	2	2	1	1480	1480	4
2014	8	2	0	2	1	1	0	2	1	1	1480	1480	4
2014	6	2	0	0	0	1	1	2	1	0	1480	1480	4
2014	3	1	0	2	0	1	0	2	1	1	1480	1480	4
2014	5	1	0	0	0	1	0	2	2	0	1480	1480	4
2014	9	2	0	2	0	1	0	2	2	1	1480	1480	4
2014	9	2	0	2	1	1	1	2	1	0	1480	1480	4
2014	4	1	0	2	1	1	1	2	1	0	1480	1480	4
2014	0	0	0	3	0	1	0	2	2	1	1480	1480	4
2014	5	1	1	2	1	1	0	2	0	0	1481	1481	4
2014	8	2	0	2	1	1	1	2		1	1481	1481	4
2014	0	0	0	3	0	1	1	2	3	0	1481	1481	4
2014	2	0	0	2	0	1	1	2	3	0	1481	1481	4
2014	0	0	0	2	0	1	1	2	3	0	1481	1481	4
2014	1	0	0	0	1	1	0	2	3	0	1481	1481	4
2014	7	2	0	2	0	1	1	2	1	0	1481	1481	4
2014	1	0	0	2	1	1	1	2	1	0	1481	1481	4
2014	8	2	1	2	1	1	1	2	1	0	1481	1481	4
2014	1	0	0	0	1	1	0	2	2	0	1481	1481	4
2014	8	2	0	2	0	1	0	2	1	1	1481	1481	4
2014	7	2	0	2	0	1	0	2	1	1	1481	1481	4
2014	6	2	0	2	0	1	0	2	1	1	1481	1481	4
2014	4	1	0	2	1	1	0	2	1	1	1481	1481	4
2014	0	0	0	0	1	1	0	2	1	1	1481	1481	4
2014	3	1	0	2	0	1	1	2	2	0	1481	1481	4
2014	0	0	0	2	1	1	1	2	2	0	1481	1481	4
2014	8	2	1	0	0	0	2	2	3	0	1482	1482	5
2014	8	2	1	3	0	0	4	2	3		1482	1482	5
2014	0	0	0	2	1	0	1	2	3	0	1482	1482	5
2014	9	2	1	3	1	0	3	2	3	0	1482	1482	5
2014	9	2	1	2	1	0	1	2	3	0	1482	1482	5
2014	4	1	0	2	0	0	4	2	3	0	1483	1483	5
2014	2	0	0	2	0	0	4	2	3	0	1483	1483	5
2014	0	0	0	2	0	0	4	2	3	0	1483	1483	5
2014	3	1	0	2	0	0	1	2	3		1483	1483	5
2014	7	2	0	2	1	0	2	2	2	0	1483	1483	5
2014	10	2	0	3	1	0	3	2	3	0	1483	1483	5
2014	11	2	1	3	0	0	3	2	3	0	1484	1484	5
2014	5	1	1	3	0	0	3	2	3	0	1484	1484	5
2014	11	2	0	2	0	0	1	2	2	0	1484	1484	5
2014	6	2	0	0	1	0	1	2	2	0	1484	1484	5
2014	8	2	0	2	1	0	1	2	1	0	1484	1484	5
2014	3	1	1	2	1	0	1	2	2	0	1484	1484	5
2014	8	2	1	2	0	0	1	2	2	0	1484	1484	5
2014	6	2	1	2	1	0	2	2	3	0	1484	1484	5
2014	3	1	1	3	0	0	4	2	3	0	1484	1484	5
2014	4	1	0	2	1	0	2	2	2	0	1484	1484	5
2014	9	2	1	2	1	0	1	2	2	0	1484	1484	5
2014	0	0	0	2	1	0	1	2	2	0	1484	1484	5
2014	7	2	0	3	1	0	2	2	2	0	1485	1485	5
2014	6	2	1	3	0	0	1	2	3	0	1485	1485	5
2014	8	2	0	2	0	0	0	2	1	0	1485	1485	5
2014	10	2	0	3	1	0	4	2	3	0	1485	1485	5
2014	9	2	1	3	1	0	4	2	3	0	1485	1485	5
2014	2	0	0	3	0	0	4	2	3	0	1485	1485	5
2014	9	2	1	2	1	0	2	2	3	0	1485	1485	5
2014	0	0	0	2	1	0	3	2	3	0	1485	1485	5
2014	11	2	1	3	1	0	1	2	3	0	1485	1485	5
2014	7	2	1	3	1	0	1	2	3	0	1485	1485	5
2014	5	1	1	3	1	0	1	2	3	0	1485	1485	5
2014	0	0	0	3	1	0	1	2	3	0	1485	1485	5
2014	2	0	1	2	1	0	1	2	2	0	1485	1485	5
2014	4	1	0	2	1	0	4	2	2	0	1486	1486	5
2014	0	0	0	2	0	0	4	2	2	0	1486	1486	5
2014	8	2	1	2	0	0	4	2	3	0	1486	1486	5
2014	6	2	0	2	0	0	1	2	2	0	1486	1486	5
2014	1	0	0	2	0	0	1	2	2	0	1486	1486	5
2014	0	0	0	3	1	0	3	2	3	0	1486	1486	5
2014	8	2	1	2	1	0	1	2	2	0	1486	1486	5
2014	5	1	0	2	1	0	1	2	2	0	1486	1486	5
2014	5	1	1	3	1	0	2	2	0	0	1486	1486	5
2014	2	0	0	3	1	0	2	2	0	0	1486	1486	5
2014	6	2	1	2	1	0	1	2	2	0	1486	1486	5
2014	6	2	1	2	1	0	1	2	3	0	1486	1486	5
2014	2	0	0	2	0	0	1	2	3	0	1486	1486	5
2014	0	0	0	2	0	0	1	2	2	0	1486	1486	5
2014	5	1	0	2	1	0	0	2	0	1	1487	1487	5
2014	0	0	1	2	1	0	1	2	2	1	1487	1487	5
2014	4	1	0	2	0	0	1	2	1	0	1487	1487	5
2014	11	2	1	2	1	0	1	2	1		1487	1487	5
2014	7	2	1	2	0	0	1	2	1		1487	1487	5
2014	5	1	1	2	0	0	1	2	1		1487	1487	5
2014	2	0	1	2	1	0	1	2	1		1487	1487	5
2014	0	0	0	0	1	0	1	2	1		1487	1487	5
2014	11	2	0	2	1	0	0	2	1	1	1487	1487	5
2014	9	2	1	2	0	0	0	2	1	1	1487	1487	5
2014	7	2	1	2	1	0	0	2	1	1	1487	1487	5
2014	5	1	0	2	0	0	1	2	2	0	1487	1487	5
2014	4	1	1	2	1	0	1	2	2	0	1487	1487	5
2014	2	0	1	2	1	0	1	2	2	0	1487	1487	5
2014	11	2	1	2	0	0	1	2	1	1	1487	1487	5
2014	9	2	0	2	0	0	1	2	1	1	1487	1487	5
2014	6	2	0	2	1	0	1	2	1	1	1487	1487	5
2014	4	1	0	2	1	0	1	2	1	1	1487	1487	5
2014	2	0	0	2	0	0	1	2	1	1	1487	1487	5
2014	9	2	0	2	1	0	1	2	1	1	1487	1487	5
2014	1	0	0	2	0	0	1	2	1	1	1487	1487	5
2014	9	2	1	2	0	0	1	2	1	1	1487	1487	5
2014	10	2	0	2	1	0	1	2	0	0	1487	1487	5
2014	2	0	0	2	1	0	1	2	1	1	1487	1487	5
2014	8	2	0	2	1	0	1	2	1	1	1487	1487	5
2014	6	2	0	2	1	0	1	2	1	1	1487	1487	5
2014	11	2	0	3	0	0	3	2	2	0	1488	1488	5
2014	0	0	0	3	1	0	3	2	2	0	1488	1488	5
2014	3	1	0	2	1	0	1	2	3	0	1488	1488	5
2014	7	2	1	2	0	0	1	2	2	0	1488	1488	5
2014	11	2	0	2	0	0	1	2	2		1488	1488	5
2014	9	2	0	0	0	0	1	2	3	0	1488	1488	5
2014	7	2	0	0	1	0	1	2	3	0	1488	1488	5
2014	4	1	0	2	1	0	1	2	2	0	1488	1488	5
2014	8	2	1	3	0	0	2	2	3	0	1488	1488	5
2014	2	0	0	3	1	0	2	2	3	0	1488	1488	5
2014	3	1	0	3	1	0	4	2	3	0	1488	1488	5
2014	8	2	1	2	0	0	1	2	2	0	1489	1489	5
2014	4	1	1	2	0	0	1	2	2	0	1489	1489	5
2014	10	2	0	2	0	0	0	2	2	0	1489	1489	5
2014	8	2	1	2	1	0	0	2	2	0	1489	1489	5
2014	4	1	1	2	1	0	0	2	2	0	1489	1489	5
2014	0	0	0	2	0	0	0	2	2	0	1489	1489	5
2014	0	0	0	2	0	0	1	2	2	0	1489	1489	5
2014	11	2	0	2	1	0	1	2	2	0	1489	1489	5
2014	2	0	1	2	0	0	0	2	3	0	1489	1489	5
2014	2	0	0	2	0	0	2	2	2	0	1489	1489	5
2014	5	1	1	3	0	0	2	2	1	0	1489	1489	5
2014	9	2	1	2	0	0	1	2	1	0	1489	1489	5
2014	6	2	1	2	1	0	1	2	1	0	1489	1489	5
2014	9	2	1	2	0	0	1	2	1	0	1489	1489	5
2014	2	0	0	2	1	0	1	2	1	0	1489	1489	5
2014	7	2	1	2	1	0	0	2	3	0	1489	1489	5
2014	3	1	1	2	1	0	0	2	3	0	1489	1489	5
2014	2	0	0	3	1	0	1	2	1	0	1489	1489	5
2014	0	0	0	0	0	0	1	2	1	0	1489	1489	5
2014	6	2	1	2	1	0	1	2	2	0	1489	1489	5
2014	5	1	1	2	0	0	1	2	2	0	1489	1489	5
2014	8	2	1	2	0	1	0	2	2	0	1490	1490	6
2014	3	1	1	2	0	1	0	2	2	0	1490	1490	6
2014	9	2	0	2	0	1	0	2	1	0	1490	1490	6
2014	10	2	1	2	0	1	0	2	1	0	1490	1490	6
2014	8	2	1	2	0	1	0	2	1	0	1490	1490	6
2014	6	2	0	2	1	1	0	2	2	0	1490	1490	6
2014	1	0	0	2	0	1	0	2	2	0	1490	1490	6
2014	11	2	1	2	1	1	0	2	1	1	1490	1490	6
2014	9	2	1	2	1	1	0	2	1	1	1490	1490	6
2014	5	1	1	2	0	1	0	2	1	1	1490	1490	6
2014	3	1	1	2	1	1	0	2	1	1	1490	1490	6
2014	4	1	1	2	1	1	0	2	2		1490	1490	6
2014	11	2	1	2	0	1	0	2	1	1	1490	1490	6
2014	4	1	1	2	0	1	0	2	1	1	1490	1490	6
2014	8	2	0	2	1	1	0	2	1	0	1490	1490	6
2014	6	2	0	2	1	1	0	2	1	0	1490	1490	6
2014	9	2	1	2	1	1	0	2	2	0	1490	1490	6
2014	3	1	0	2	1	1	0	2	2	0	1490	1490	6
2014	11	2	0	2	1	1	1	2	2	1	1490	1490	6
2014	7	2	1	2	0	1	0	2	2	0	1490	1490	6
2014	6	2	1	2	1	1	0	2	2	0	1490	1490	6
2014	2	0	0	2	0	1	0	2	2	0	1490	1490	6
2014	11	2	0	2	1	1	1	2	0		1490	1490	6
2014	2	0	1	2	0	1	0	2	2	1	1490	1490	6
2014	11	2	1	2	0	1	0	2	2	0	1491	1491	6
2014	6	2	1	2	1	1	0	2	2	0	1491	1491	6
2014	6	2	0	2	1	1	0	2	2	1	1491	1491	6
2014	9	2	0	2	1	1	0	2	1	0	1491	1491	6
2014	3	1	0	2	1	1	0	2	1	0	1491	1491	6
2014	1	0	0	2	0	1	0	2	1	0	1491	1491	6
2014	7	2	1	2	0	1	0	2	1	0	1491	1491	6
2014	8	2	1	2	0	1	0	2	2	0	1491	1491	6
2014	2	0	0	2	1	1	0	2	2	0	1491	1491	6
2014	5	1	0	2	0	1	0	2	2	0	1491	1491	6
2014	3	1	0	2	1	1	0	2	2	0	1491	1491	6
2014	6	2	0	2	1	1	0	2	0	1	1491	1491	6
2014	8	2	1	2	1	1	1	2	2	0	1491	1491	6
2014	4	1	0	2	1	1	0	2	2		1491	1491	6
2014	3	1	0	2	1	1	0	2	1	0	1491	1491	6
2014	1	0	0	0	0	1	0	2	1		1491	1491	6
2014	10	2	1	2	0	1	0	2	1	1	1491	1491	6
2014	2	0	1	2	1	1	0	2	1	1	1491	1491	6
2014	9	2	1	2	0	1	0	2	1	1	1491	1491	6
2014	2	0	0	2	0	1	0	2	1	1	1491	1491	6
2014	9	2	1	2	1	1	0	2	1	0	1492	1492	6
2014	5	1	1	2	0	1	0	2	1	0	1492	1492	6
2014	3	1	1	2	1	1	0	2	1	0	1492	1492	6
2014	9	2	1	2	1	1	0	2	2	0	1492	1492	6
2014	3	1	1	2	1	1	0	2	2	0	1492	1492	6
2014	11	2	1	2	0	1	0	2	2	1	1492	1492	6
2014	8	2	1	2	1	1	0	2	2	1	1492	1492	6
2014	6	2	1	2	0	1	0	2	2	1	1492	1492	6
2014	5	1	1	2	1	1	0	2	1	1	1492	1492	6
2014	8	2	0	2	0	1	0	2	2	1	1492	1492	6
2014	8	2	1	2	0	1	0	2	1	0	1492	1492	6
2014	3	1	1	2	1	1	0	2	1	0	1492	1492	6
2014	9	2	0	2	0	1	0	2	2	0	1493	1493	6
2014	2	0	0	2	0	1	0	2	2	0	1493	1493	6
2014	10	2	0	2	0	1	1	2	2		1493	1493	6
2014	6	2	0	2	0	1	0	2	2	0	1493	1493	6
2014	10	2	1	3	0	1	0	2	1	1	1493	1493	6
2014	10	2	1	3	0	1	0	2	1	1	1493	1493	6
2014	7	2	0	2	0	1	0	2	1		1493	1493	6
2014	8	2	1	2	1	1	1	2	1	1	1493	1493	6
2014	8	2	0	2	0	1	1	2	2		1493	1493	6
2014	10	2	0	2	1	1	0	2	2	0	1493	1493	6
2014	3	1	0	2	1	1	0	2	2	0	1493	1493	6
2014	2	0	0	2	0	1	0	2	2	0	1493	1493	6
2014	8	2	1	3	0	1	1	2	2		1493	1493	6
2014	2	0	0	2	0	1	0	2	2	1	1494	1494	6
2014	10	2	1	2	0	1	0	2	1	1	1494	1494	6
2014	1	0	1	2	0	1	0	2	1	1	1494	1494	6
2014	11	2	1	2	0	1	0	2	1	1	1494	1494	6
2014	9	2	1	2	0	1	0	2	1	1	1494	1494	6
2014	6	2	1	2	0	1	0	2	1	1	1494	1494	6
2014	10	2	1	2	0	1	0	2	1	1	1494	1494	6
2014	6	2	1	2	1	1	0	2	1	1	1494	1494	6
2014	4	1	1	2	0	1	0	2	1	1	1494	1494	6
2014	1	0	1	2	0	1	0	2	1	1	1494	1494	6
2014	11	2	0	2	0	1	0	2	1	1	1494	1494	6
2014	9	2	0	2	1	1	0	2	1	1	1494	1494	6
2014	6	2	1	2	1	1	0	2	1	1	1494	1494	6
2014	3	1	1	2	1	1	0	2	1	1	1494	1494	6
2014	1	0	1	2	1	1	0	2	1	1	1494	1494	6
2014	8	2	1	2	0	1	0	2	2	1	1494	1494	6
2014	6	2	1	2	0	1	0	2	2	1	1494	1494	6
2014	2	0	1	2	1	1	0	2	2	1	1494	1494	6
2014	9	2	1	2	0	1	0	2	2	1	1494	1494	6
2014	8	2	1	2	0	1	0	2	2	1	1494	1494	6
2014	6	2	1	2	0	1	0	2	2	1	1494	1494	6
2014	8	2	0	2	1	1	0	2	1	1	1494	1494	6
2014	2	0	0	0	1	1	0	2	1	0	1494	1494	6
2014	0	0	0	0	1	1	0	2	1	0	1494	1494	6
2014	8	2	0	2	0	1	0	2	1	1	1494	1494	6
2014	11	2	1	2	1	1	0	2	1	1	1494	1494	6
2014	3	1	1	2	1	1	0	2	1	1	1494	1494	6
2014	8	2	1	2	1	1	0	2	2	1	1494	1494	6
2014	5	1	1	2	0	1	0	2	2	1	1494	1494	6
2014	11	2	1	2	0	1	0	2	0	1	1494	1494	6
2014	11	2	1	2	0	1	0	2	0	1	1494	1494	6
2014	2	0	0	2	0	1	0	2	0	1	1494	1494	6
2014	4	1	0	2	1	1	0	2	2	1	1494	1494	6
2014	0	0	0	2	0	1	0	2	2	1	1494	1494	6
2014	2	0	1	2	0	1	0	2	2	0	1494	1494	6
2014	6	2	1	2	0	1	0	2	0	1	1494	1494	6
2014	11	2	0	2	1	1	0	2	1	1	1495	1495	6
2014	9	2	0	2	1	1	0	2	1	1	1495	1495	6
2014	7	2	1	2	0	1	0	2	1	1	1495	1495	6
2014	3	1	1	2	0	1	0	2	1	1	1495	1495	6
2014	0	0	0	2	0	1	0	2	2	1	1495	1495	6
2014	10	2	0	2	1	1	0	2	0	1	1495	1495	6
2014	8	2	1	2	1	1	0	2	0	1	1495	1495	6
2014	6	2	1	2	0	1	0	2	0	1	1495	1495	6
2014	1	0	0	2	0	1	0	2	0	1	1495	1495	6
2014	11	2	0	2	0	1	0	2	1	1	1495	1495	6
2014	7	2	0	2	1	1	0	2	1	1	1495	1495	6
2014	4	1	0	2	1	1	0	2	1	1	1495	1495	6
2014	0	0	0	2	0	1	0	2	1	1	1495	1495	6
2014	11	2	0	2	1	1	0	2	1	1	1495	1495	6
2014	9	2	0	2	0	1	0	2	1	1	1495	1495	6
2014	7	2	0	2	1	1	0	2	1	1	1495	1495	6
2014	8	2	0	2	0	1	0	2	0		1495	1495	6
2014	11	2	1	2	0	1	0	2	1	1	1495	1495	6
2014	9	2	1	2	0	1	0	2	1	1	1495	1495	6
2014	6	2	1	2	1	1	0	2	1	1	1495	1495	6
2014	4	1	0	2	0	1	0	2	1	1	1495	1495	6
2014	7	2	0	2	1	1	0	2	1	1	1495	1495	6
2014	6	2	0	2	0	1	0	2	1	1	1495	1495	6
2014	11	2	0	2	1	1	0	2	1	1	1495	1495	6
2014	7	2	0	2	1	1	0	2	1	1	1495	1495	6
2014	4	1	0	2	1	1	0	2	2	1	1495	1495	6
2014	1	0	0	2	0	1	0	2	2	1	1495	1495	6
2014	10	2	0	2	1	1	0	2	2	1	1495	1495	6
2014	7	2	1	2	0	1	0	2	2	1	1495	1495	6
2014	10	2	1	2	1	1	0	2	1	1	1495	1495	6
2014	7	2	1	2	0	1	0	2	1	1	1495	1495	6
2014	6	2	0	2	1	1	0	2	0	1	1495	1495	6
2014	11	2	1	2	0	1	0	2	1	1	1495	1495	6
2014	2	0	1	2	1	1	0	2	1	1	1495	1495	6
2014	7	2	0	3	0	1	0	2	3		1495	1495	6
2014	7	2	1	3	0	1	0	2	3		1495	1495	6
2014	6	2	0	2	0	1	0	2	2	0	1495	1495	6
2014	2	0	0	2	1	1	0	2	2	0	1495	1495	6
2014	0	0	0	2	1	1	0	2	2	0	1495	1495	6
2014	10	2	0	2	0	1	0	2	2	1	1495	1495	6
2014	4	1	1	2	0	1	0	2	2	1	1495	1495	6
2014	9	2	1	2	0	1	0	2	0	1	1495	1495	6
2014	11	2	1	2	0	1	0	2	1	1	1495	1495	6
2014	7	2	0	2	1	1	0	2	1	1	1496	1496	6
2014	3	1	0	2	0	1	0	2	1	1	1496	1496	6
2014	3	1	0	2	0	1	0	2	2	0	1496	1496	6
2014	2	0	0	2	1	1	0	2	1	1	1496	1496	6
2014	9	2	0	2	0	1	0	2	1	1	1496	1496	6
2014	4	1	0	2	0	1	0	2	1	1	1496	1496	6
2014	4	1	0	2	0	1	0	2	1	1	1496	1496	6
2014	0	0	0	2	1	1	0	2	1	1	1496	1496	6
2014	2	0	0	2	0	1	0	2	1	1	1496	1496	6
2014	5	1	1	2	0	1	0	2	2	0	1497	1497	6
2014	11	2	1	3	0	1	0	2	2	0	1497	1497	6
2014	11	2	0	2	0	1	0	2	1	1	1497	1497	6
2014	6	2	1	2	1	1	0	2	1	1	1497	1497	6
2014	3	1	1	2	1	1	0	2	1	1	1497	1497	6
2014	11	2	1	2	1	1	0	2	1		1497	1497	6
2014	8	2	1	2	1	1	0	2	1		1497	1497	6
2014	6	2	1	2	0	1	0	2	1		1497	1497	6
2014	10	2	1	2	1	1	0	2	1	1	1497	1497	6
2014	7	2	1	2	0	1	0	2	1	1	1497	1497	6
2014	10	2	1	2	0	1	0	2	1	0	1497	1497	6
2014	9	2	1	2	0	1	0	2	1	0	1497	1497	6
2014	11	2	1	2	1	1	0	2	1	1	1497	1497	6
2014	6	2	1	2	1	1	0	2	1	1	1497	1497	6
2014	3	1	1	2	1	1	0	2	1	1	1497	1497	6
2014	10	2	1	2	1	1	0	2	1	1	1497	1497	6
2014	4	1	0	0	1	1	0	2		1	1497	1497	6
2014	11	2	0	2	0	1	0	2	0		1497	1497	6
2014	9	2	0	2	1	1	0	2	0		1497	1497	6
2014	7	2	1	2	0	1	0	2	0		1497	1497	6
2014	7	2	1	2	1	1	0	2	0		1497	1497	6
2014	11	2	1	2	1	1	0	2	1	1	1497	1497	6
2014	8	2	1	2	0	1	0	2	1	1	1497	1497	6
2014	4	1	1	2	0	1	0	2	1	1	1497	1497	6
2014	5	1	1	2	0	1	0	2	1	1	1498	1498	6
2014	11	2	1	2	1	1	0	2	1	1	1498	1498	6
2014	9	2	0	2	1	1	0	2	1	1	1498	1498	6
2014	6	2	0	0	1	1	0	2	1	1	1498	1498	6
2014	9	2	1	2	0	1	1	2	1	1	1498	1498	6
2014	5	1	0	2	0	1	1	2	1	1	1498	1498	6
2014	2	0	1	2	1	1	0	2	2	0	1498	1498	6
2014	11	2	1	2	1	1	0	2	0	1	1498	1498	6
2014	3	1	1	2	1	1	0	2	2	1	1498	1498	6
2014	4	1	1	2	1	1	1	2	2	1	1498	1498	6
2014	9	2	1	2	1	1	0	2	0	1	1498	1498	6
2014	7	2	1	2	1	1	0	2	1	1	1498	1498	6
2014	0	0	0	2	1	1	0	2	2	1	1498	1498	6
2014	2	0	1	2	1	1	0	2	2	0	1498	1498	6
2014	0	0	0	2	1	1	0	2	2	0	1498	1498	6
2014	10	2	1	2	1	1	0	2	1	1	1498	1498	6
2014	7	2	1	2	1	1	0	2	1	1	1498	1498	6
2014	5	1	1	2	1	1	0	2	1	1	1498	1498	6
2014	8	2	1	2	1	1	0	2	1	1	1499	1499	6
2014	7	2	1	2	0	1	0	2	1	1	1499	1499	6
2014	10	2	0	2	0	1	0	2	2	1	1499	1499	6
2014	4	1	0	2	1	1	0	2	2	1	1499	1499	6
2014	10	2	0	2	1	1	0	2	1	1	1499	1499	6
2014	6	2	1	2	0	1	0	2	1	1	1499	1499	6
2014	4	1	0	2	1	1	0	2	1	1	1499	1499	6
2014	2	0	0	2	0	1	0	2	1	1	1499	1499	6
2014	0	0	0	0	1	1	0	2	1	1	1499	1499	6
2014	7	2	0	2	1	1	0	2	2	1	1499	1499	6
2014	4	1	0	2	0	1	0	2	1	1	1499	1499	6
2014	1	0	0	2	1	1	0	2	1	1	1499	1499	6
2014	7	2	0	2	0	1	0	2	2	0	1499	1499	6
2014	2	0	1	2	1	1	0	2	2	0	1499	1499	6
2014	0	0	0	0	0	1	0	2	2	1	1499	1499	6
2014	9	2	0	2	0	1	0	2	1	1	1499	1499	6
2014	7	2	1	2	0	1	0	2	1	1	1499	1499	6
2014	11	2	0	2	1	1	0	2	1	1	1499	1499	6
2014	8	2	0	2	0	1	0	2	1	1	1499	1499	6
2014	1	0	0	2	0	1	0	2	2	1	1499	1499	6
2014	10	2	1	2	0	1	0	2	1	1	1500	1500	6
2014	3	1	0	2	1	1	0	2	1	1	1500	1500	6
2014	8	2	0	2	0	1	0	2	1	1	1500	1500	6
2014	0	0	0	2	0	1	0	2	1	1	1500	1500	6
2014	5	1	0	2	0	1	0	2	1	1	1500	1500	6
2014	3	1	1	2	0	1	0	2	1	1	1500	1500	6
2014	0	0	0	2	0	1	0	2	1	1	1500	1500	6
2014	11	2	1	2	0	1	0	2	1	1	1500	1500	6
2014	4	1	0	2	0	1	0	2	1	1	1500	1500	6
2014	1	0	0	2	0	1	0	2	1	1	1500	1500	6
2014	11	2	1	2	1	1	0	2	1	1	1500	1500	6
2014	8	2	1	2	1	1	0	2	1	1	1500	1500	6
2014	3	1	0	2	1	1	0	2	1	1	1500	1500	6
2014	3	1	0	2	1	1	0	2	1	1	1500	1500	6
2014	9	2	1	2	0	1	0	2	1	1	1500	1500	6
2014	3	1	1	2	0	1	0	2	1	1	1500	1500	6
2014	11	2	1	2	1	1	0	2	1		1500	1500	6
2014	6	2	1	2	0	1	0	2	1		1500	1500	6
2014	10	2	1	2	1	1	0	2	1	1	1500	1500	6
2014	5	1	1	2	0	1	0	2	1	1	1500	1500	6
2014	1	0	0	2	0	1	0	2	1	1	1500	1500	6
2014	11	2	1	2	1	1	0	2	2		1501	1501	6
2014	2	0	0	2	0	1	0	2	2		1501	1501	6
2014	11	2	1	2	0	1	0	2	1	1	1501	1501	6
2014	11	2	1	2	1	1	0	2	1	1	1501	1501	6
2014	0	0	0	2	1	1	0	2	1	1	1501	1501	6
2014	3	1	0	2	0	1	0	2	1	1	1501	1501	6
2014	4	1	1	2	0	1	0	2	2	1	1501	1501	6
2014	1	0	0	2	0	1	0	2	2	1	1501	1501	6
2014	9	2	0	2	1	1	0	2	1	1	1501	1501	6
2014	8	2	0	2	1	1	0	2	1	1	1503	1503	6
2014	7	2	1	2	0	1	0	2	2	1	1503	1503	6
2014	3	1	1	2	1	1	0	2	2	1	1503	1503	6
2014	10	2	0	2	0	1	0	2	1	1	1503	1503	6
2014	6	2	0	2	0	1	0	2	1	1	1503	1503	6
2014	3	1	0	2	1	1	0	2	1	1	1503	1503	6
2014	7	2	1	0	1	1	0	2	0	0	1503	1503	6
2014	0	0	0	2	1	1	0	2	0	0	1503	1503	6
2014	3	1	0	2	0	1	0	2	2	0	1503	1503	6
2014	11	2	0	2	1	1	0	2	1	1	1503	1503	6
2014	8	2	0	0	1	1	0	2	1	1	1503	1503	6
2014	0	0	0	0	1	1	0	2	1	1	1503	1503	6
2014	3	1	1	2	1	1	0	2	2	0	1503	1503	6
2014	10	2	0	2	1	1	0	2	1	1	1503	1503	6
2014	2	0	0	2	0	1	0	2	1	1	1503	1503	6
2014	1	0	0	2	0	1	0	2	2		1503	1503	6
2014	11	2	0	2	0	1	0	2	0		1503	1503	6
2014	10	2	1	2	1	1	0	2	1	1	1503	1503	6
2014	6	2	0	2	1	1	0	2	1	1	1503	1503	6
2014	4	1	1	2	1	1	0	2	1	1	1503	1503	6
2014	7	2	0	2	1	1	0	2	1	1	1503	1503	6
2014	7	2	1	2	0	1	0	2	1		1503	1503	6
2014	1	0	0	2	0	1	0	2	1		1504	1504	6
2014	8	2	0	2	1	1	0	2	0		1504	1504	6
2014	5	1	0	2	1	1	0	2	0		1504	1504	6
2014	9	2	0	2	0	1	0	2	1	1	1504	1504	6
2014	2	0	0	2	1	1	0	2	1	1	1504	1504	6
2014	10	2	1	2	0	1	0	2	0	1	1504	1504	6
2014	6	2	0	2	0	1	0	2	0	1	1504	1504	6
2014	4	1	0	2	1	1	0	2	0	1	1504	1504	6
2014	5	1	0	0	1	1	0	2	1	1	1504	1504	6
2014	10	2	0	2	0	1	0	2	1	1	1504	1504	6
2014	9	2	0	2	0	1	0	2	1	1	1504	1504	6
2014	7	2	0	2	1	1	0	2	1	1	1504	1504	6
2014	3	1	0	2	1	1	0	2	1	1	1504	1504	6
2014	2	0	0	2	1	1	0	2	1	1	1504	1504	6
2014	10	2	0	2	0	1	0	2	1	1	1504	1504	6
2014	7	2	0	2	1	1	0	2	1	1	1504	1504	6
2014	3	1	0	2	1	1	0	2	1	1	1504	1504	6
2014	11	2	0	2	0	1	0	2	1	1	1504	1504	6
2014	1	0	0	2	0	1	0	2	1	1	1504	1504	6
2014	5	1	0	2	1	1	0	2	1	1	1504	1504	6
2014	3	1	0	2	1	1	0	2	2	1	1504	1504	6
2014	9	2	0	2	1	1	0	2	2	1	1504	1504	6
2014	7	2	0	2	1	1	0	2			1504	1504	6
2014	9	2	0	2	0	1	0	2	0	1	1504	1504	6
2014	7	2	0	2	0	1	0	2	0	1	1504	1504	6
2014	10	2	0	2	0	1	0	2	1	1	1505	1505	6
2014	9	2	1	2	1	1	0	2	1	1	1505	1505	6
2014	1	0	0	2	1	1	0	2	1	1	1505	1505	6
2014	11	2	0	2	1	1	0	2	1	1	1505	1505	6
2014	9	2	1	2	1	1	0	2	1	1	1505	1505	6
2014	0	0	0	0	1	1	0	2	2	1	1505	1505	6
2014	10	2	1	2	0	1	0	2	1	0	1505	1505	6
2014	5	1	0	2	0	1	0	2	1	1	1505	1505	6
2014	9	2	0	2	0	1	0	2	1	1	1505	1505	6
2014	8	2	1	2	1	1	0	2	1	1	1505	1505	6
2014	5	1	1	2	1	1	0	2	1	1	1505	1505	6
2014	9	2	1	2	0	1	0	2	1	1	1505	1505	6
2014	3	1	0	2	1	1	0	2	1	1	1505	1505	6
2014	8	2	0	2	1	1	0	2	1	1	1505	1505	6
2014	5	1	0	0	1	1	0	2	1	0	1505	1505	6
2014	3	1	0	0	1	1	0	2	1	0	1505	1505	6
2014	1	0	0	0	1	1	0	2	1	0	1505	1505	6
2014	11	2	0	2	1	1	0	2	1	1	1505	1505	6
2014	8	2	0	2	1	1	0	2	1	1	1505	1505	6
2014	5	1	0	2	1	1	0	2	1	1	1505	1505	6
2014	8	2	0	2	0	1	0	2	1	1	1505	1505	6
2014	2	0	0	2	0	1	0	2	1	1	1505	1505	6
2014	11	2	1	2	0	1	0	2	0	1	1505	1505	6
2014	6	2	1	2	1	1	0	2	0	1	1505	1505	6
2014	11	2	0	2	0	1	0	2	1		1505	1505	6
2014	10	2	0	2	1	1	0	2	1		1505	1505	6
2014	7	2	0	2	0	1	0	2	1		1505	1505	6
2014	9	2	1	3	0	0	4	2	3	0	1506	1506	7
2014	1	0	0	3	1	0	4	2	3	0	1506	1506	7
2014	2	0	0	2	0	0	3	2	2	0	1506	1506	7
2014	9	2	1	3	1	0	4	2	3	0	1506	1506	7
2014	0	0	1	0	1	0	3	2	2	0	1506	1506	7
2014	10	2	1	3	0	0	4	2	2	0	1506	1506	7
2014	5	1	1	3	0	0	4	2	2	0	1506	1506	7
2014	11	2	1	3	1	0	4	2	2	0	1506	1506	7
2014	5	1	0	3	0	0	4	2	2	0	1506	1506	7
2014	1	0	0	2	0	0	4	2	3	0	1506	1506	7
2014	4	1	0	3	0	0	4	2	3	0	1506	1506	7
2014	5	1	0	3	0	0	2	2	3	0	1506	1506	7
2014	0	0	0	0	0	0	3	2	2	0	1507	1507	7
2014	8	2	0	0	0	0	3	2	3	0	1507	1507	7
2014	6	2	1	0	1	0	3	2	3	0	1507	1507	7
2014	7	2	0	0	1	0	3	2	2	0	1507	1507	7
2014	4	1	0	0	1	0	3	2	2	0	1507	1507	7
2014	10	2	1	3	0	0	3	2	2	0	1507	1507	7
2014	6	2	0	3	1	0	4	2	3	0	1507	1507	7
2014	5	1	1	1	0	0	3	2	3	0	1507	1507	7
2014	7	2	0	2	1	0	2	2	2	0	1508	1508	7
2014	3	1	0	2	0	0	2	2	2	0	1508	1508	7
2014	10	2	1	2	0	0	2	2	2	0	1508	1508	7
2014	2	0	1	2	0	0	3	2	2	0	1508	1508	7
2014	4	1	1	2	0	0	2	2	3	0	1508	1508	7
2014	10	2	0	2	1	0	2	2	1	0	1508	1508	7
2014	6	2	0	2	0	0	2	2	2	0	1508	1508	7
2014	6	2	1	2	0	0	3	2	1	0	1508	1508	7
2014	4	1	0	0	0	0	3	2	2	0	1508	1508	7
2014	6	2	0	3	1	0	3	2	3	0	1508	1508	7
2014	3	1	0	3	1	0	3	2	3	0	1508	1508	7
2014	2	0	0	3	1	0	3	2	2	0	1508	1508	7
2014	0	0	0	0	1	0	3	2	3	0	1508	1508	7
2014	8	2	1	3	1	0	3	2	2	0	1508	1508	7
2014	2	0	1	3	1	0	3	2	2	0	1508	1508	7
2014	9	2	1	0	0	0	3	2	2	0	1508	1508	7
2014	5	1	0	3	1	0	2	2	2	0	1509	1509	7
2014	1	0	0	3	0	0	2	2	2	0	1509	1509	7
2014	4	1	1	0	0	0	2	2	3	0	1509	1509	7
2014	3	1	0	0	1	0	2	2	3	0	1509	1509	7
2014	8	2	1	0	0	0	2	2	1	0	1509	1509	7
2014	9	2	0	0	0	0	3	2	2	0	1509	1509	7
2014	9	2	1	3	0	0	2	2	3	0	1509	1509	7
2014	3	1	1	3	1	0	2	2	3	0	1509	1509	7
2014	9	2	1	3	0	0	4	2	2	0	1509	1509	7
2014	7	2	0	3	0	0	4	2	2	0	1509	1509	7
2014	0	0	0	0	0	0	1	2	2	0	1509	1509	7
2014	8	2	1	3	1	0	1	2	3	0	1509	1509	7
2014	6	2	1	3	1	0	1	2	3	0	1509	1509	7
2014	10	2	1	3	0	0	4	2	3	0	1510	1510	7
2014	11	2	0	3	0	0	4	2	3	0	1510	1510	7
2014	1	0	0	3	1	0	4	2	3	0	1510	1510	7
2014	5	1	0	4	1	0	4	2	3	0	1510	1510	7
2014	3	1	0	4	0	0	4	2	3	0	1510	1510	7
2014	6	2	1	3	1	0	4	2	3	0	1510	1510	7
2014	1	0	0	3	1	0	4	2	3	0	1510	1510	7
2014	5	1	1	3	0	0	4	2	3	0	1510	1510	7
2014	7	2	1	3	0	0	4	2	3	0	1510	1510	7
2014	4	1	1	3	1	0	4	2	3	0	1510	1510	7
2014	3	1	0	3	1	0	4	2	3	0	1510	1510	7
2014	5	1	0	3	0	0	4	2	3	0	1511	1511	7
2014	2	0	0	3	1	0	4	2	3	0	1511	1511	7
2014	9	2	1	3	1	0	4	2	3		1511	1511	7
2014	1	0	0	3	0	0	4	2	2	0	1511	1511	7
2014	10	2	1	3	1	0	2	2	2	0	1512	1512	7
2014	3	1	1	3	0	0	2	2	2	0	1512	1512	7
2014	5	1	0	3	0	0	3	2	3	0	1512	1512	7
2014	0	0	0	3	0	0	3	2	3	0	1512	1512	7
2014	10	2	0	3	0	0	3	2	3	0	1512	1512	7
2014	8	2	0	3	0	0	3	2	3	0	1512	1512	7
2014	6	2	0	3	0	0	2	2	2	0	1512	1512	7
2014	4	1	0	3	0	0	2	2	2	0	1512	1512	7
2014	9	2	0	0	1	0	2	2	1	0	1512	1512	7
2014	10	2	0	3	0	0	2	2	2	0	1512	1512	7
2014	2	0	0	3	1	0	4	2	3	0	1513	1513	7
2014	5	1	0	0	0	0	1	2	3	0	1513	1513	7
2014	7	2	1	2	1	0	3	2	2	0	1513	1513	7
2014	5	1	1	2	1	0	3	2	2	0	1513	1513	7
2014	8	2	1	3	0	0	4	2	2	0	1513	1513	7
2014	6	2	1	3	1	0	4	2	2	0	1513	1513	7
2014	5	1	1	3	1	0	3	2	2	0	1513	1513	7
2014	11	2	0	2	1	0	3	2	3	0	1513	1513	7
2014	10	2	1	2	1	0	2	2	2	0	1513	1513	7
2014	3	1	0	2	1	0	2	2	2	0	1513	1513	7
2014	11	2	1	2	1	0	2	2	2	0	1513	1513	7
2014	3	1	1	2	0	0	2	2	2	0	1513	1513	7
2014	0	0	0	0	0	0	2	2	2	0	1513	1513	7
2014	9	2	0	0	0	0	3	2	1	1	1513	1513	7
2014	11	2	1	2	1	0	1	2	2	0	1513	1513	7
2014	9	2	1	2	1	0	1	2	2	0	1513	1513	7
2014	1	0	0	2	1	0	1	2	2	0	1513	1513	7
2014	1	0	0	3	1	0	2	2	3	0	1513	1513	7
2014	10	2	0	0	0	0	1	2	2	0	1513	1513	7
2014	1	0	0	0	1	0	1	2	2	0	1513	1513	7
2014	0	0	0	3	1	0	4	2	3	0	1514	1514	7
2014	7	2	0	1	0	0	3	2	3	0	1515	1515	7
2014	5	1	1	0	1	0	2	2	3	0	1515	1515	7
2014	9	2	1	0	1	0	2	2	1	0	1515	1515	7
2014	11	2	0	3	1	0	4	2	3	0	1515	1515	7
2014	9	2	0	3	0	0	4	2	3	0	1515	1515	7
2014	0	0	0	0	1	0	3	2	2	0	1516	1516	7
2014	6	2	1	3	0	0	2	2	3	0	1516	1516	7
2014	8	2	0	2	0	0	2	2	2	0	1516	1516	7
2014	5	1	0	3	1	0	3	2	3	0	1516	1516	7
2014	3	1	0	3	1	0	3	2	3	0	1516	1516	7
2014	9	2	1	3	0	0	3	2	1	0	1516	1516	7
2014	9	2	1	3	0	0	4	2	3	0	1516	1516	7
2014	7	2	1	3	0	0	4	2	3	0	1516	1516	7
2014	2	0	0	3	1	0	2	2	2	0	1516	1516	7
2014	1	0	0	3	1	0	2	2	2	0	1516	1516	7
2014	0	0	0	3	0	0	2	2	2	0	1516	1516	7
2014	7	2	1	2	1	0	2	2	1	0	1517	1517	7
2014	11	2	1	0	1	0	3	2	1		1517	1517	7
2014	8	2	0	3	1	0	2	2	2	0	1517	1517	7
2014	0	0	0	2	1	0	1	2	2	0	1517	1517	7
2014	0	0	0	2	0	0	1	2	2	0	1517	1517	7
2014	8	2	0	0	0	0	1	2	2	0	1517	1517	7
2014	9	2	1	3	1	0	1	2	2	0	1517	1517	7
2014	0	0	0	3	1	0	1	2	2	0	1517	1517	7
2014	10	2	1	0	0	0	2	2	2	0	1517	1517	7
2014	1	0	0	2	1	0	2	2	3	0	1517	1517	7
2014	4	1	1	3	1	0	4	2	2	0	1517	1517	7
2014	2	0	0	3	0	0	4	2	2	0	1517	1517	7
2014	7	2	1	0	1	0	3	2	2	0	1517	1517	7
2014	7	2	0	2	0	0	4	2	2	0	1517	1517	7
2014	6	2	0	2	1	0	4	2	2	0	1517	1517	7
2014	3	1	0	2	1	0	3	2	3	0	1517	1517	7
2014	4	1	0	2	0	0	2	2	1	0	1517	1517	7
2014	7	2	1	2	0	0	3	2	2	0	1518	1518	7
2014	4	1	0	0	0	0	2	2	3	0	1518	1518	7
2014	5	1	1	0	0	0	3	2	3		1518	1518	7
2014	7	2	0	2	0	0	2	2	2	0	1518	1518	7
2014	0	0	0	2	0	0	2	2	2	0	1518	1518	7
2014	10	2	0	0	0	0	3	2	1	0	1518	1518	7
2014	7	2	1	0	0	0	3	2	1	0	1518	1518	7
2014	11	2	0	0	0	0	4	2	2	0	1518	1518	7
2014	9	2	0	3	1	0	3	2	2	0	1518	1518	7
2014	11	2	0	0	1	0	3	2	2	0	1518	1518	7
2014	4	1	0	3	1	0	3	2	3	0	1518	1518	7
2014	5	1	0	3	1	0	3	2		0	1518	1518	7
2014	9	2	0	3	1	0	3	2	2	0	1518	1518	7
2014	0	0	0	0	1	0	2	2	1	0	1518	1518	7
2014	4	1	1	0	1	0	3	2	2	0	1519	1519	7
2014	11	2	1	3	0	0	4	2	3	0	1519	1519	7
2014	6	2	1	3	1	0	4	2	3	0	1519	1519	7
2014	3	1	0	3	0	0	4	2	3	0	1519	1519	7
2014	0	0	0	3	0	0	4	2	3	0	1519	1519	7
2014	11	2	0	0	0	0	3	2	3	0	1519	1519	7
2014	9	2	0	3	1	0	4	2	3	0	1519	1519	7
2014	8	2	0	3	0	0	4	2	3	0	1519	1519	7
2014	11	2	1	1	1	0	4	2	2		1519	1519	7
2014	8	2	0	0	1	0	1	2	2		1519	1519	7
2014	4	1	0	3	1	0	4	2	3	0	1520	1520	7
2014	5	1	0	3	0	0	4	2	3	0	1520	1520	7
2014	2	0	0	3	0	0	4	2	3	0	1520	1520	7
2014	5	1	1	3	1	0	4	2	3	0	1520	1520	7
2014	3	1	0	3	0	0	4	2	3	0	1520	1520	7
2014	3	1	0	3	0	0	4	2	3	0	1520	1520	7
2014	11	2	0	0	1	0	4	2	3	0	1520	1520	7
2014	4	1	1	0	1	0	4	2	3	0	1520	1520	7
2014	1	0	0	3	0	0	4	2	3	0	1520	1520	7
2014	7	2	1	3	1	0	4	2	3	0	1520	1520	7
2014	3	1	0	3	1	0	4	2	3	0	1520	1520	7
2014	2	0	0	2	0	0	2	2	3	0	1521	1521	7
2014	3	1	0	0	1	0	3	2	3	0	1521	1521	7
2014	6	2	0	0	1	0	3	2	3	0	1521	1521	7
2014	3	1	0	2	1	0	2	2	2	0	1521	1521	7
2014	7	2	0	0	0	0	3	2	1	0	1521	1521	7
2014	3	1	0	0	0	0	3	2	1	0	1521	1521	7
2014	7	2	0	0	1	0	3	2	2	0	1521	1521	7
2014	8	2	0	2	0	0	2	2	2	0	1521	1521	7
2014	6	2	1	2	1	0	2	2	2	0	1521	1521	7
2014	2	0	0	2	0	0	4	2	3	0	1521	1521	7
2014	9	2	0	3	1	0	4	2	3	0	1521	1521	7
2014	1	0	1	2	0	0	4	2	2	0	1521	1521	7
2014	3	1	1	0	0	0	4	2	3		1522	1522	7
2014	0	0	0	2	1	0	1	2	3	0	1522	1522	7
2014	11	2	1	2	0	0	3	2	3	0	1522	1522	7
2014	6	2	1	2	0	0	3	2	3	0	1522	1522	7
2014	2	0	1	3	0	0	4	2	3	0	1522	1522	7
2014	6	2	0	3	0	0	3	2	2	0	1522	1522	7
2014	1	0	0	3	1	0	3	2	2	0	1522	1522	7
2014	9	2	1	3	0	0	3	2	3	0	1522	1522	7
2014	8	2	0	3	1	0	3	2	2	0	1522	1522	7
2014	2	0	0	0	1	0	3	2	2	0	1522	1522	7
2014	11	2	1	2	0	0	3	2	3	0	1523	1523	7
2014	0	0	0	2	0	0	3	2	3	0	1523	1523	7
2014	0	0	0	2	1	0	2	2	2	0	1523	1523	7
2014	6	2	0	3	1	0	3	2	2	0	1523	1523	7
2014	0	0	0	0	1	0	3	2	2	0	1523	1523	7
2014	11	2	1	3	0	0	3	2	2	0	1523	1523	7
2014	4	1	1	0	0	0	3	2	3	0	1523	1523	7
2014	10	2	0	2	0	0	1	2	3	0	1523	1523	7
2014	6	2	0	3	0	0	3	2	3	0	1523	1523	7
2014	4	1	0	3	1	0	3	2	3	0	1523	1523	7
2014	8	2	1	3	1	0	3	2	2	0	1523	1523	7
2014	5	1	1	0	0	0	4	2	3	0	1523	1523	7
2014	5	1	1	2	0	0	4	2	2	0	1523	1523	7
2014	7	2	1	3	0	0	3	2	2	0	1523	1523	7
2014	3	1	0	3	0	0	3	2	2	0	1523	1523	7
2014	1	0	0	0	0	0	4	2	3	0	1524	1524	7
2014	2	0	0	0	1	0	3	2	3	0	1524	1524	7
2014	1	0	0	0	0	0	3	2	3	0	1524	1524	7
2014	9	2	1	3	1	0	4	2	3	0	1524	1524	7
2014	11	2	1	3	0	0	3	2	2	0	1525	1525	7
2014	9	2	1	3	0	0	3	2	2	0	1525	1525	7
2014	4	1	0	3	1	0	4	2	3	0	1525	1525	7
2014	2	0	0	3	0	0	4	2	3	0	1525	1525	7
2014	10	2	0	0	1	0	3	2	3	0	1525	1525	7
2014	9	2	1	3	0	0	2	2	2	0	1525	1525	7
2014	10	2	1	3	0	0	4	2	3	0	1525	1525	7
2014	4	1	1	0	0	0	2	2	3	0	1525	1525	7
2014	10	2	1	3	1	0	4	2	3	0	1526	1526	7
2014	1	0	1	3	0	0	4	2	3	0	1526	1526	7
2014	10	2	0	0	0	0	3	2	2	0	1526	1526	7
2014	4	1	1	3	1	0	2	2	3	0	1526	1526	7
2014	2	0	0	0	0	0	2	2	1	0	1526	1526	7
2014	3	1	1	3	0	0	4	2	3	0	1526	1526	7
2014	8	2	1	3	0	0	2	2	2	0	1526	1526	7
2014	5	1	1	0	1	0	2	2	3	0	1526	1526	7
2014	8	2	0	3	0	0	4	2	3	0	1526	1526	7
2014	4	1	0	3	1	0	4	2	3	0	1526	1526	7
2014	10	2	1	3	0	0	3	2	3	0	1526	1526	7
2014	0	0	0	3	1	0	3	2	3	0	1526	1526	7
2014	5	1	1	0	0	0	4	2	3	0	1526	1526	7
2014	2	0	0	0	0	0	4	2	3	0	1526	1526	7
2014	11	2	1	3	1	0	2	2	2	0	1527	1527	7
2014	4	1	0	3	1	0	2	2	2	0	1527	1527	7
2014	1	0	0	3	0	0	2	2	2	0	1527	1527	7
2014	0	0	0	0	1	0	2	2	2	0	1527	1527	7
2014	4	1	1	0	0	0	1	2	1	0	1527	1527	7
2014	4	1	1	2	0	0	1	2	2	0	1527	1527	7
2014	2	0	1	2	1	0	1	2	2	0	1527	1527	7
2014	9	2	0	3	1	0	2	2	1	0	1527	1527	7
2014	11	2	0	0	1	0	2	2	1	0	1527	1527	7
2014	4	1	0	2	1	0	2	2	2	0	1527	1527	7
2014	3	1	0	2	1	0	2	2	2	0	1527	1527	7
2014	0	0	0	2	1	0	2	2	2	0	1527	1527	7
2014	7	2	0	0	0	0	1	2	0	0	1527	1527	7
2014	8	2	1	2	0	0	2	2	1	0	1527	1527	7
2014	6	2	0	0	0	0	2	2	1	0	1527	1527	7
2014	6	2	1	0	0	0	2	2	1	0	1528	1528	7
2014	4	1	0	0	1	0	2	2	1	0	1528	1528	7
2014	9	2	1	2	0	0	3	2	2	0	1528	1528	7
2014	8	2	0	0	1	0	2	2	1	0	1528	1528	7
2014	0	0	0	0	1	0	2	2	1	0	1528	1528	7
2014	6	2	1	3	0	0	4	2	3	0	1528	1528	7
2014	3	1	1	3	0	0	4	2	3	0	1528	1528	7
2014	6	2	1	3	0	0	4	2	3	0	1528	1528	7
2014	4	1	0	3	0	0	4	2	3	0	1528	1528	7
2014	2	0	0	3	0	0	4	2	3	0	1528	1528	7
2014	8	2	0	2	0	0	1	2	1	0	1528	1528	7
2014	7	2	0	2	1	0	3	2	1		1528	1528	7
2014	11	2	1	0	0	0	2	2	2	0	1528	1528	7
2014	2	0	0	3	1	0	2	2	2	0	1528	1528	7
2014	5	1	1	0	0	0	2	2	3	0	1529	1529	7
2014	1	0	0	0	0	0	2	2	3	0	1529	1529	7
2014	3	1	0	0	1	0	4	2	3	0	1529	1529	7
2014	2	0	1	2	0	0	3	2	2	0	1529	1529	7
2014	5	1	0	0	1	0	3	2	3	0	1529	1529	7
2014	1	0	0	0	1	0	3	2	3	0	1529	1529	7
2014	11	2	1	3	0	0	3	2	3	0	1529	1529	7
2014	6	2	0	2	1	0	2	2	3	0	1530	1530	7
2014	2	0	0	2	1	0	2	2	3	0	1530	1530	7
2014	5	1	1	2	1	0	2	2	3	0	1530	1530	7
2014	2	0	1	2	0	0	2	2	3	0	1530	1530	7
2014	8	2	1	3	1	0	3	2	2	0	1530	1530	7
2014	7	2	1	2	0	0	2	2	2	0	1530	1530	7
2014	8	2	0	2	0	0	2	2	1	0	1530	1530	7
2014	1	0	0	2	0	0	2	2	1	0	1530	1530	7
2014	1	0	0	2	0	0	1	2	2	0	1530	1530	7
2014	8	2	0	2	0	0	1	2	0	0	1530	1530	7
2014	5	1	1	3	0	0	3	2	3	0	1530	1530	7
2014	5	1	1	3	0	0	3	2	3	0	1530	1530	7
2014	11	2	1	2	0	0	1	2	1	0	1530	1530	7
2014	7	2	1	2	1	0	2	2	1	0	1530	1530	7
2014	6	2	1	2	1	0	2	2	1	0	1530	1530	7
2014	5	1	0	2	1	0	1	2	3	0	1530	1530	7
2014	8	2	0	0	1	0	0	1			1531	1531	7
2014	9	2	0	0	1	0	4	1	2	0	1531	1531	7
2014	2	0	0	0	0	0	4	1	2	0	1531	1531	7
2014	4	1	0	0	0	0	3	1	3	0	1531	1531	7
2014	10	2	0	3	1	0	4	1	3	0	1531	1531	7
2014	4	1	0	3	1	0	3	1	2	0	1531	1531	7
2014	11	2	0	3	0	0	4	1	3	0	1531	1531	7
2014	7	2	0	3	0	0	4	1	3	0	1531	1531	7
2014	3	1	0	0	1	0	4	1	3	0	1531	1531	7
2014	9	2	0	3	0	0	4	1	3	0	1531	1531	7
2014	1	0	0	3	1	0	4	1	3	0	1531	1531	7
2014	4	1	0	0	0	0	3	1	2		1531	1531	7
2014	4	1	0	0	0	0	3	1	2		1531	1531	7
2014	10	2	0	2	0	0	3	1	1	0	1532	1532	7
2014	8	2	0	2	0	0	3	1	1	0	1532	1532	7
2014	5	1	0	2	1	0	3	1	1	0	1532	1532	7
2014	8	2	0	2	1	0	1	1	1	0	1532	1532	7
2014	4	1	0	2	1	0	1	1	1	0	1532	1532	7
2014	11	2	1	0	1	0	3	1	1	0	1532	1532	7
2014	6	2	0	0	0	0	3	1	3	0	1532	1532	7
2014	8	2	0	2	0	0	1	1	0	0	1532	1532	7
2014	5	1	0	2	1	0	1	1	0	0	1532	1532	7
2014	11	2	1	0	1	0	1	1	1	0	1532	1532	7
2014	10	2	0	0	1	0	1	1	1	0	1532	1532	7
2014	4	1	0	0	1	0	1	1	1	0	1532	1532	7
2014	2	0	0	0	1	0	1	1	1	0	1532	1532	7
2014	6	2	0	0	1	0	2	1	3	0	1532	1532	7
2014	3	1	0	0	0	0	2	1	3	0	1532	1532	7
2014	11	2	0	0	1	0	3	1	0	0	1532	1532	7
2014	10	2	0	0	0	0	3	1	1	0	1532	1532	7
2014	5	1	1	0	0	0	3	1	1	0	1532	1532	7
2014	10	2	0	0	0	0	3	1	1	0	1532	1532	7
2014	7	2	0	3	0	0	3	1	2	0	1532	1532	7
2014	11	2	0	0	1	0	1	1	2	0	1532	1532	7
2014	10	2	0	0	1	0	1	1	1	0	1532	1532	7
2014	8	2	0	0	0	0	1	1	1	0	1532	1532	7
2014	10	2	0	3	1	0	1	1	1	0	1532	1532	7
2014	1	0	0	3	1	0	1	1	1	0	1532	1532	7
2014	8	2	0	2	0	0	1	1	2	0	1532	1532	7
2014	6	2	0	0	0	0	1	1	1	0	1532	1532	7
2014	3	1	0	2	0	0	2	1	2	0	1532	1532	7
2014	10	2	0	2	0	0	3	1	2	0	1533	1533	7
2014	3	1	0	2	0	0	3	1	2	0	1533	1533	7
2014	1	0	0	2	0	0	3	1	2	0	1533	1533	7
2014	10	2	1	3	0	0	2	1	2	0	1533	1533	7
2014	6	2	1	3	0	0	2	1	2	0	1533	1533	7
2014	5	1	0	2	1	0	2	1	3	0	1533	1533	7
2014	2	0	0	2	0	0	2	1	3	0	1533	1533	7
2014	6	2	1	3	1	0	3	1	2	0	1533	1533	7
2014	3	1	0	3	1	0	3	1	2	0	1533	1533	7
2014	8	2	1	2	0	0	3	1	2	0	1533	1533	7
2014	10	2	1	2	0	0	2	1	2	0	1533	1533	7
2014	11	2	0	2	1	0	2	1	1	0	1533	1533	7
2014	4	1	0	0	0	0	2	1	2	0	1533	1533	7
2014	5	1	1	3	1	0	3	1	3	0	1533	1533	7
2014	8	2	0	1	1	0	4	1	2	0	1533	1533	7
2014	6	2	1	2	1	1	1	1	2	0	1534	1534	8
2014	2	0	0	2	1	1	1	1	2	0	1534	1534	8
2014	9	2	0	4	1	1	1	1	1		1534	1534	8
2014	5	1	1	3	0	1	2	1	3	0	1534	1534	8
2014	9	2	0	0	1	1	1	1	1	0	1534	1534	8
2014	11	2	0	2	0	1	1	1	2	0	1534	1534	8
2014	10	2	1	2	0	1	1	1	2	0	1534	1534	8
2014	2	0	0	2	1	1	1	1	2	0	1534	1534	8
2014	9	2	1	0	1	1	2	1	2	0	1534	1534	8
2014	3	1	0	0	1	1	2	1	2	0	1534	1534	8
2014	8	2	0	2	0	1	1	1	2	0	1534	1534	8
2014	11	2	0	0	1	1	1	1	2	0	1534	1534	8
2014	7	2	0	0	1	1	1	1	2	0	1534	1534	8
2014	6	2	0	2	1	1	1	1	1	0	1534	1534	8
2014	9	2	1	0	1	1	1	1	1	0	1534	1534	8
2014	8	2	0	0	1	1	1	1	1	0	1534	1534	8
2014	5	1	1	0	1	1	1	1		0	1534	1534	8
2014	10	2	1	2	0	1	2	1	2	0	1534	1534	8
2014	0	0	0	2	0	1	2	1	2	1	1534	1534	8
2014	7	2	0	0	0	1	2	1	2	0	1534	1534	8
2014	5	1	0	0	0	1	2	1	2	0	1534	1534	8
2014	7	2	0	0	0	1	1	1	1	0	1534	1534	8
2014	2	0	0	2	1	1	2	1	2	0	1535	1535	8
2014	1	0	0	2	1	1	2	1	2	0	1535	1535	8
2014	8	2	0	0	1	1	2	1	2	0	1535	1535	8
2014	6	2	1	0	1	1	4	1	2	0	1535	1535	8
2014	11	2	1	0	0	1	1	1	1	0	1535	1535	8
2014	11	2	0	3	0	1	2	1	2		1535	1535	8
2014	6	2	1	2	1	1	1	1	2	0	1535	1535	8
2014	4	1	0	2	1	1	1	1	2	0	1535	1535	8
2014	9	2	1	2	1	1	1	1	1	0	1535	1535	8
2014	7	2	1	2	0	1	1	1	1	0	1535	1535	8
2014	0	0	0	2	0	1	1	1	1	0	1535	1535	8
2014	2	0	0	0	0	1	1	1	1	0	1535	1535	8
2014	10	2	0	0	0	1	2	2	1	0	1536	1536	8
2014	9	2	0	0	0	1	1	2	1	0	1536	1536	8
2014	9	2	0	0	1	1	1	2	1	0	1536	1536	8
2014	11	2	0	0	1	1	1	2	1	0	1536	1536	8
2014	7	2	0	0	0	1	1	2	1	0	1536	1536	8
2014	5	1	0	0	1	1	1	2	1	0	1536	1536	8
2014	5	1	0	2	1	1	1	2	2	0	1536	1536	8
2014	2	0	0	0	0	1	1	2	2	0	1536	1536	8
2014	0	0	0	0	1	1	1	2	2	0	1536	1536	8
2014	6	2	0	2	0	1	1	2	1	0	1536	1536	8
2014	2	0	0	2	0	1	1	2	1	0	1536	1536	8
2014	7	2	0	2	0	1	1	2	1	0	1536	1536	8
2014	1	0	0	2	0	1	1	2	1	0	1536	1536	8
2014	4	1	1	2	1	1	1	2	1	0	1536	1536	8
2014	1	0	0	2	0	1	1	2	1	0	1536	1536	8
2014	3	1	0	2	0	1	2	2	2	0	1536	1536	8
2014	8	2	0	0	1	1	1	2	2		1536	1536	8
2014	0	0	0	0	1	1	1	2	2	0	1536	1536	8
2014	5	1	0	0	1	1	1	2	1	0	1536	1536	8
2014	1	0	0	2	1	1	1	2	2	0	1536	1536	8
2014	7	2	0	2	1	1	1	2	2	0	1536	1536	8
2014	6	2	0	2	1	1	1	2	2	0	1536	1536	8
2014	2	0	0	0	1	1	1	2	1	0	1536	1536	8
2014	11	2	1	2	1	1	1	2	1	0	1536	1536	8
2014	9	2	0	2	0	1	1	2	1	0	1536	1536	8
2014	6	2	1	2	0	1	1	2	1	0	1536	1536	8
2014	1	0	0	2	0	1	1	2	1	0	1536	1536	8
2014	3	1	0	2	0	1	1	2	1	0	1536	1536	8
2014	1	0	0	0	0	1	1	2	1	0	1536	1536	8
2014	7	2	0	2	1	1	0	2	1	1	1537	1537	8
2014	5	1	0	2	1	1	0	2	1	1	1537	1537	8
2014	3	1	0	0	1	1	0	2	1	1	1537	1537	8
2014	1	0	1	0	0	1	0	2	1	1	1537	1537	8
2014	9	2	0	2	0	1	0	2	1		1537	1537	8
2014	7	2	1	0	0	1	0	2	0	1	1537	1537	8
2014	4	1	1	0	0	1	0	2	0	1	1537	1537	8
2014	2	0	0	0	0	1	0	2	0	1	1537	1537	8
2014	8	2	0	0	1	1	1	2	1	0	1537	1537	8
2014	9	2	1	2	0	1	1	2	1	0	1537	1537	8
2014	7	2	1	2	0	1	1	2	1	0	1537	1537	8
2014	6	2	1	2	1	1	1	2	1	0	1537	1537	8
2014	10	2	0	2	1	1	0	2	0		1537	1537	8
2014	1	0	0	2	1	0	0	2	2	1	1538	1538	9
2014	9	2	0	2	0	0	0	2	1	1	1538	1538	9
2014	2	0	1	2	0	0	0	2	2	0	1538	1538	9
2014	0	0	0	0	0	0	1	2	2	0	1538	1538	9
2014	10	2	0	2	1	0	1	2	0	0	1538	1538	9
2014	7	2	0	2	0	0	1	2	0	0	1538	1538	9
2014	5	1	0	2	1	0	1	2	0	0	1538	1538	9
2014	5	1	0	2	1	0	1	2	2	0	1538	1538	9
2014	5	1	0	2	1	0	2	2	2	0	1538	1538	9
2014	4	1	0	2	1	0	3	2	1	0	1538	1538	9
2014	3	1	0	0	0	0	1	2	2	1	1538	1538	9
2014	2	0	0	2	0	0	1	2	2	1	1538	1538	9
2014	10	2	1	2	0	0	1	2	3	0	1538	1538	9
2014	4	1	1	2	1	0	1	2	3	0	1538	1538	9
2014	7	2	0	0	1	0	1	2	2	0	1538	1538	9
2014	3	1	1	2	0	0	1	2	2	0	1538	1538	9
2014	3	1	1	3	0	0	3	2	3	0	1539	1539	9
2014	9	2	1	3	0	0	3	2	3	0	1539	1539	9
2014	11	2	1	3	0	0	2	2	2	0	1539	1539	9
2014	9	2	1	0	1	0	3	2	1	0	1539	1539	9
2014	7	2	1	3	0	0	4	2	3	0	1539	1539	9
2014	10	2	0	0	0	0	3	2	2		1539	1539	9
2014	7	2	1	2	1	0	2	2	2	0	1539	1539	9
2014	3	1	1	2	0	0	2	2	2	0	1539	1539	9
2014	2	0	0	2	0	0	4	2	2	0	1539	1539	9
2014	10	2	0	3	1	0	4	2	3	0	1540	1540	9
2014	5	1	0	3	1	0	4	2	3	0	1540	1540	9
2014	5	1	1	2	0	0	3	2	3		1540	1540	9
2014	10	2	0	2	0	0	2	2	3		1540	1540	9
2014	6	2	0	3	1	0	2	2	3	0	1540	1540	9
2014	11	2	1	3	0	0	4	2	3	0	1540	1540	9
2014	8	2	1	3	0	0	4	2	3	0	1540	1540	9
2014	5	1	0	3	1	0	4	2	3	0	1540	1540	9
2014	7	2	0	0	0	0	3	2	3	0	1540	1540	9
2014	10	2	1	2	1	0	4	2	3	0	1540	1540	9
2014	1	0	1	2	0	0	4	2	3	0	1540	1540	9
2014	6	2	0	3	0	0	3	2	3	0	1540	1540	9
2014	2	0	0	2	0	0	1	2	3	0	1540	1540	9
2014	1	0	0	3	1	0	2	2	2	0	1541	1541	9
2014	5	1	1	0	1	0	3	2	3	0	1541	1541	9
2014	10	2	0	2	1	0	2	2	2	0	1541	1541	9
2014	8	2	0	2	1	0	2	2	2	0	1541	1541	9
2014	3	1	1	2	0	0	2	2	2	0	1541	1541	9
2014	11	2	1	3	1	0	3	2	3	0	1541	1541	9
2014	8	2	1	3	1	0	3	2	3	0	1541	1541	9
2014	9	2	1	0	1	0	2	2	3	0	1541	1541	9
2014	5	1	1	3	0	0	3	2	3	0	1541	1541	9
2014	11	2	0	3	1	0	2	2	2	0	1541	1541	9
2014	11	2	0	3	1	0	2	2	2	0	1541	1541	9
2014	2	0	1	3	1	0	2	2	2	0	1541	1541	9
2014	11	2	1	0	1	0	2	2	3	0	1541	1541	9
2014	8	2	1	3	1	0	3	2	3	0	1542	1542	9
2014	10	2	0	3	1	0	4	2	2	0	1542	1542	9
2014	0	0	1	2	1	0	3	2	3	0	1542	1542	9
2014	9	2	0	2	1	0	1	2	2	0	1542	1542	9
2014	6	2	0	2	1	0	1	2	2	0	1542	1542	9
2014	4	1	1	2	0	0	1	2	2	0	1542	1542	9
2014	1	0	0	2	0	0	1	2	2	0	1542	1542	9
2014	8	2	1	2	0	0	2	2	1		1542	1542	9
2014	11	2	1	3	1	0	2	2	2	0	1542	1542	9
2014	1	0	1	3	1	0	2	2	2	0	1542	1542	9
2014	3	1	0	0	1	0	2	2	2	0	1542	1542	9
2014	5	1	0	2	1	0	1	2	2	0	1542	1542	9
2014	11	2	1	3	0	0	3	2	2	0	1542	1542	9
2014	10	2	1	0	1	0	3	2	2	0	1542	1542	9
2014	8	2	0	0	1	0	3	2	2	0	1542	1542	9
2014	8	2	0	0	1	0	2	2	2	0	1542	1542	9
2014	5	1	1	2	0	0	2	2	3	0	1542	1542	9
2014	0	0	0	2	1	0	2	2	3	0	1542	1542	9
2014	8	2	1	3	0	0	1	2	2	0	1542	1542	9
2014	5	1	1	3	1	0	4	2	3	0	1543	1543	9
2014	7	2	1	3	1	0	4	2	3	0	1543	1543	9
2014	4	1	1	3	0	0	4	2	3	0	1543	1543	9
2014	11	2	1	3	1	0	3	2	3	0	1543	1543	9
2014	8	2	0	2	1	0	2	2	3	0	1543	1543	9
2014	3	1	0	0	0	0	2	2	3	0	1543	1543	9
2014	2	0	0	3	0	0	3	2	3	0	1543	1543	9
2014	2	0	1	2	1	0	3	2	3	0	1543	1543	9
2014	0	0	0	2	1	0	3	2	3	0	1543	1543	9
2014	10	2	1	3	0	0	3	2	3	0	1543	1543	9
2014	7	2	0	3	1	0	3	2	3	0	1543	1543	9
2014	5	1	0	2	0	0	1	2	3	0	1544	1544	9
2014	2	0	0	2	1	0	1	2	3	0	1544	1544	9
2014	6	2	1	2	1	0	2	2	3	0	1544	1544	9
2014	8	2	0	2	0	0	2	2	2	0	1544	1544	9
2014	4	1	0	3	0	0	3	2	3	0	1544	1544	9
2014	2	0	0	3	1	0	3	2	3	0	1544	1544	9
2014	11	2	0	3	1	0	2	2	1	0	1544	1544	9
2014	3	1	0	3	1	0	2	2	1	0	1544	1544	9
2014	11	2	1	0	0	0	1	2	2	0	1544	1544	9
2014	5	1	0	2	0	0	1	2	3	0	1544	1544	9
2014	5	1	0	3	1	0	3	2	3	0	1544	1544	9
2014	6	2	1	3	1	0	3	2	3	0	1545	1545	9
2014	0	0	0	3	1	0	3	2	3	0	1545	1545	9
2014	7	2	1	2	0	0	2	2	3	0	1545	1545	9
2014	7	2	0	3	1	0	1	2	1	0	1545	1545	9
2014	10	2	1	2	1	0	1	2	1	0	1545	1545	9
2014	8	2	0	2	0	0	1	2	1	0	1545	1545	9
2014	9	2	1	2	1	0	1	2	1	0	1545	1545	9
2014	5	1	1	2	0	0	2	2	3	0	1545	1545	9
2014	2	0	1	2	0	0	2	2	1	0	1545	1545	9
2014	9	2	1	0	0	0	2	2	2	0	1545	1545	9
2014	1	0	0	3	1	0	2	2	2	0	1545	1545	9
2014	3	1	1	3	1	0	2	2	3	0	1545	1545	9
2014	9	2	0	3	0	0	3	2	3		1545	1545	9
2014	10	2	0	2	0	0	1	2	1	0	1545	1545	9
2014	5	1	1	2	0	0	1	2	1	0	1545	1545	9
2014	2	0	1	2	0	0	1	2	1	0	1545	1545	9
2014	11	2	1	3	1	0	2	2	3	0	1545	1545	9
2014	10	2	1	3	1	0	2	2	3	0	1545	1545	9
2014	1	0	1	3	0	0	2	2	3	0	1545	1545	9
2014	10	2	0	2	1	0	1	2	1	0	1545	1545	9
2014	1	0	0	0	1	0	1	2	2	0	1545	1545	9
2014	4	1	0	0	1	0	1	2	3	0	1545	1545	9
2014	9	2	1	3	0	0	4	2	3		1546	1546	9
2014	0	0	0	2	0	0	1	2	2	1	1546	1546	9
2014	11	2	1	3	0	0	2	2	3	0	1546	1546	9
2014	2	0	1	3	1	0	2	2	3	0	1546	1546	9
2014	10	2	0	2	1	0	4	2	3		1546	1546	9
2014	1	0	1	0	0	0	2	2	3	0	1546	1546	9
2014	3	1	0	3	0	0	3	2	3	0	1546	1546	9
2014	10	2	0	0	0	0	3	2	3	0	1546	1546	9
2014	8	2	0	2	0	0	1	2	2		1546	1546	9
2014	5	1	1	2	0	0	1	2	2		1546	1546	9
2014	11	2	0	2	1	0	1	2	1	0	1546	1546	9
2014	4	1	1	3	1	0	1	2	2	0	1546	1546	9
2014	7	2	0	0	0	0	2	2	2	0	1546	1546	9
2014	3	1	0	0	1	0	2	2	2	0	1546	1546	9
2014	1	0	0	0	0	0	2	2	3	0	1546	1546	9
2014	7	2	0	2	1	0	2	2	2	0	1546	1546	9
2014	2	0	1	2	1	0	1	3	1	1	1547	1547	9
2014	6	2	1	2	0	0	1	3	1	0	1547	1547	9
2014	10	2	1	2	1	0	2	3	2	0	1547	1547	9
2014	5	1	1	2	1	0	2	3	1	0	1547	1547	9
2014	6	2	1	2	1	0	1	3	2		1547	1547	9
2014	10	2	0	2	0	0	2	3	2	0	1547	1547	9
2014	8	2	0	2	1	0	2	3	2	0	1547	1547	9
2014	4	1	0	0	0	0	2	3	2	0	1547	1547	9
2014	10	2	0	2	1	0	2	3	1	0	1547	1547	9
2014	3	1	0	2	0	0	2	3	1	0	1547	1547	9
2014	1	0	0	0	1	0	2	3	1	0	1547	1547	9
2014	10	2	0	2	1	0	1	3	3	0	1547	1547	9
2014	2	0	0	2	0	0	2	3	2	0	1547	1547	9
2014	7	2	0	2	0	0	2	3	2	0	1547	1547	9
2014	7	2	0	0	1	0	2	3	0		1547	1547	9
2014	0	0	0	2	0	0	0	3	3		1547	1547	9
2014	9	2	1	4	1	0	3	3	2	0	1547	1547	9
2014	4	1	0	4	0	0	3	3	2	0	1547	1547	9
2014	10	2	1	2	0	0	1	2	1	1	1548	1548	9
2014	4	1	1	2	1	0	1	2	1	1	1548	1548	9
2014	0	0	0	3	1	0	0	2	3	0	1548	1548	9
2014	10	2	1	2	1	0	0	2	0		1548	1548	9
2014	4	1	1	2	1	0	0	2	0		1548	1548	9
2014	9	2	1	2	0	0	0	2	1		1548	1548	9
2014	2	0	1	2	0	0	0	2	2	1	1548	1548	9
2014	1	0	0	2	0	0	0	2	2	1	1548	1548	9
2014	11	2	1	2	1	0	0	2	2	1	1548	1548	9
2014	10	2	1	2	0	0	0	2	0	1	1548	1548	9
2014	10	2	1	2	0	0	1	2	1	1	1548	1548	9
2014	9	2	0	2	1	0	0	2	1	1	1549	1549	9
2014	7	2	0	0	0	0	0	2	3	0	1549	1549	9
2014	10	2	1	2	1	0	1	2	2	1	1549	1549	9
2014	11	2	0	3	1	0	1	2	1	0	1549	1549	9
2014	9	2	0	3	0	0	1	2	1	0	1549	1549	9
2014	4	1	0	3	1	0	1	2	1	0	1549	1549	9
2014	10	2	0	2	0	0	1	2	1	0	1549	1549	9
2014	8	2	0	2	1	0	1	2	1	0	1549	1549	9
2014	0	0	0	2	0	0	0	2	2	0	1549	1549	9
2014	5	1	1	2	1	0	1	2	2	0	1549	1549	9
2014	3	1	1	2	0	0	1	2	2	0	1549	1549	9
[truncated: 69,615 more rows]
